# Supplementary material for: Systematic identification of NF90 target RNAs by iCLIP analysis
Source: Sci Rep. 2022 Jan 10;12:364. doi: 10.1038/s41598-021-04101-1 (PMC8748789; doi:10.1038/s41598-021-04101-1)
Supplement: Supplementary file 2 — Supplementary Table S1. [file 41598_2021_4101_MOESM2_ESM.xlsx]

## Sheet: Hek-293ctr_Hek-293 NF90 siRNA
Supplemental Table S1. List of peaks from NF90 iCLIP in HEK-293 cells experiment.(cutof: foldchenge > 0.5).
GENE_NAME	OVERLAPPING_FEATURE_CHR	BEST_PEAK_START	BEST_PEAK_END	PVALUE	FEATURE_TYPE	GENE_TYPE	PEAK_STRAND
KLHL17	chr1	899821	899876	0.0248177	gene	protein_coding	+
PERM1	chr1	914503	914546	0.0235804	gene	protein_coding	-
AGRN	chr1	982037	982102	0.0234331	CDS	protein_coding	+
RNF223	chr1	1007201	1007316	0.0321534	exon	protein_coding	-
RP11-465B22.6	chr1	1111453	1111533	0.0213665	exon	antisense	-
TNFRSF18	chr1	1139255	1139364	0.0344045	exon	protein_coding	-
TNFRSF4	chr1	1147347	1147400	0.0279695	CDS	protein_coding	-
ACAP3	chr1	1230016	1230162	0.000279517	transcript	protein_coding	-
INTS11	chr1	1247484	1247589	0.00588028	transcript	protein_coding	-
TAS1R3	chr1	1269531	1269642	0.00206558	gene	protein_coding	+
DVL1	chr1	1277750	1277837	0.027152	CDS	protein_coding	-
MRPL20	chr1	1342534	1342601	0.0267282	gene	protein_coding	-
ATAD3B	chr1	1420865	1420905	0.0209764	transcript	protein_coding	+
SLC35E2	chr1	1669711	1669802	0.0042215	transcript	protein_coding	-
GNB1	chr1	1806182	1806196	0.019294	gene	protein_coding	-
CFAP74	chr1	1857177	1857343	0.000118278	transcript	protein_coding	-
AL590822.2	chr1	2121890	2121992	0.0449195	gene	protein_coding	+
FAAP20	chr1	2123619	2123638	0.0197348	transcript	protein_coding	-
SKI	chr1	2238068	2238107	0.0200294	CDS	protein_coding	+
PANK4	chr1	2444345	2444478	0.00682775	transcript	protein_coding	-
ACTRT2	chr1	2938650	2938767	0.0184604	gene	protein_coding	+
MEGF6	chr1	3527780	3527876	0.0209557	CDS	protein_coding	-
TP73-AS1	chr1	3662491	3662573	0.0232906	transcript	transcribed_unitary_pseudogene	-
CEP104	chr1	3731918	3732012	0.0204408	three_prime_UTR	protein_coding	-
DFFB	chr1	3775320	3775478	0.00470407	transcript	protein_coding	+
TNFRSF25	chr1	6522078	6522189	0.028264	transcript	protein_coding	-
PLEKHG5	chr1	6530572	6530641	0.0202043	transcript	protein_coding	-
KLHL21	chr1	6659121	6659220	0.0216635	transcript	protein_coding	-
CAMTA1	chr1	6845534	6845585	0.0191896	five_prime_UTR	protein_coding	+
ENO1	chr1	8938679	8938815	0.000254512	transcript	protein_coding	-
H6PD	chr1	9322234	9322335	0.00443986	CDS	protein_coding	+
CTNNBIP1	chr1	9931971	9932048	0.0198476	CDS	protein_coding	-
MTOR	chr1	11258077	11258093	0.0192364	gene	protein_coding	-
AGTRAP	chr1	11807389	11807519	0.00459232	transcript	protein_coding	+
KIAA2013	chr1	11985221	11985315	0.0265726	transcript	protein_coding	-
DNAJC16	chr1	15853667	15853706	0.0193645	transcript	protein_coding	+
PLEKHM2	chr1	16054660	16054747	0.0205225	gene	protein_coding	+
SLC25A34	chr1	16064635	16064691	0.0242853	gene	protein_coding	+
FBLIM1	chr1	16091580	16091706	0.00442511	transcript	protein_coding	+
ZBTB17	chr1	16270669	16270769	0.0214283	transcript	protein_coding	-
RP5-875O13.1	chr1	16861610	16861641	0.0237636	transcript	lincRNA	-
MST1P2	chr1	16973571	16973679	0.0320552	exon	unprocessed_pseudogene	+
RP11-108M9.3	chr1	17199104	17199157	1.47e-15	exon	lincRNA	+
CROCC	chr1	17199104	17199157	1.47e-15	transcript	protein_coding	+
RP1-37C10.3	chr1	17322619	17322775	0.0241482	gene	antisense	+
PADI1	chr1	17563799	17563908	0.0201648	CDS	protein_coding	+
RCC2	chr1	17734195	17734233	0.0204734	three_prime_UTR	protein_coding	-
ACTL8	chr1	18152370	18152479	0.0196532	CDS	protein_coding	+
PAX7	chr1	19027227	19027286	0.0193019	CDS	protein_coding	+
IFFO2	chr1	19282620	19282772	0.00403056	CDS	protein_coding	-
UBR4	chr1	19529415	19529466	0.0200389	gene	protein_coding	-
AKR7L	chr1	19593807	19593905	0.00560956	three_prime_UTR	polymorphic_pseudogene	-
KIF17	chr1	21031027	21031201	0.000700159	CDS	protein_coding	-
EIF4G3	chr1	21295894	21295993	0.0206534	CDS	protein_coding	-
ALPL	chr1	21903925	21904065	0.00388369	transcript	protein_coding	+
RAP1GAP	chr1	21937989	21938103	0.0202679	CDS	protein_coding	-
LDLRAD2	chr1	22149897	22149984	0.000859836	transcript	protein_coding	+
HSPG2	chr1	22202123	22202226	0.0222502	CDS	protein_coding	-
LACTBL1	chr1	23280301	23280434	0.00496861	CDS	protein_coding	-
KDM1A	chr1	23406003	23406046	0.0197964	transcript	protein_coding	+
ID3	chr1	23885706	23885771	0.00713395	gene	protein_coding	-
RPL11	chr1	24020296	24020339	0.00677552	transcript	protein_coding	+
MYOM3	chr1	24393524	24393627	0.0041353	CDS	protein_coding	-
RHD	chr1	25628040	25628121	0.0195122	CDS	protein_coding	+
LDLRAP1	chr1	25870152	25870243	0.0203548	five_prime_UTR	protein_coding	+
GPN2	chr1	27212867	27212952	0.0230589	transcript	protein_coding	-
FAM46B	chr1	27333174	27333245	0.0225655	exon	protein_coding	-
SLC9A1	chr1	27480735	27480797	0.0199666	CDS	protein_coding	-
TMEM222	chr1	27648741	27648884	0.000158258	exon	protein_coding	+
MAP3K6	chr1	27690412	27690490	0.0253345	CDS	protein_coding	-
FCN3	chr1	27695680	27695769	0.00564678	three_prime_UTR	protein_coding	-
AHDC1	chr1	27877144	27877219	0.0042541	exon	protein_coding	-
FGR	chr1	27941969	27942094	0.000759238	transcript	protein_coding	-
EYA3	chr1	28407014	28407070	0.0194044	transcript	protein_coding	-
ATPIF1	chr1	28562741	28562805	0.0212831	exon	protein_coding	+
RNU11	chr1	28975208	28975245	0.00455579	gene	lincRNA	+
RP5-1166H10.2	chr1	31191897	31192016	0.00488895	exon	antisense	+
PUM1	chr1	31538531	31538671	0.0223012	five_prime_UTR	protein_coding	-
TINAGL1	chr1	32049107	32049215	0.0214747	exon	protein_coding	+
ADGRB2	chr1	32196493	32196594	0.0222963	CDS	protein_coding	-
FAM229A	chr1	32827531	32827684	0.00462487	transcript	protein_coding	-
AZIN2	chr1	33583550	33583631	0.0197628	CDS	protein_coding	+
DLGAP3	chr1	35370487	35370521	0.0195281	CDS	protein_coding	-
RP11-244H3.5	chr1	35442649	35442742	0.0240916	three_prime_UTR	protein_coding	-
RP11-244H3.1	chr1	35442649	35442742	0.0240916	exon	transcribed_unitary_pseudogene	-
KIAA0319L	chr1	35906674	35906741	0.0193589	transcript	protein_coding	-
NCDN	chr1	36024736	36024865	0.0303339	transcript	protein_coding	+
AGO4	chr1	36316398	36316524	0.0207596	transcript	protein_coding	+
GRIK3	chr1	37417385	37417486	0.0193308	transcript	protein_coding	-
EPHA10	chr1	38227506	38227617	0.0044129	exon	protein_coding	-
C1orf122	chr1	38274203	38274265	0.0257185	transcript	protein_coding	+
FHL3	chr1	38463692	38463755	0.021769	CDS	protein_coding	-
RRAGC	chr1	39325263	39325382	0.00458336	CDS	protein_coding	-
RP5-864K19.7	chr1	39325263	39325382	0.00458336	gene	processed_transcript	-
RP5-864K19.4	chr1	39335538	39335597	9.13e-05	gene	antisense	+
AKIRIN1	chr1	39457064	39457142	0.0210098	exon	protein_coding	+
BMP8A	chr1	39957934	39958078	0.0042052	exon	protein_coding	+
PABPC4	chr1	40033045	40033052	0.0192967	transcript	protein_coding	-
SNORA55	chr1	40033045	40033052	0.0192967	gene	snoRNA	-
PPIE	chr1	40226037	40226161	0.0204087	gene	protein_coding	+
BMP8B	chr1	40230336	40230451	0.0203649	CDS	protein_coding	-
P3H1	chr1	43232486	43232566	0.0207095	transcript	protein_coding	-
EBNA1BP2	chr1	43637739	43637918	0.000100974	transcript	protein_coding	-
TIE1	chr1	43778016	43778100	0.0216906	gene	protein_coding	+
ATP6V0B	chr1	44441978	44442024	0.0275041	transcript	protein_coding	+
SLC6A9	chr1	44461675	44461787	1.91e-06	transcript	protein_coding	-
TMEM53	chr1	45101956	45102053	0.00071767	three_prime_UTR	protein_coding	-
RNU5F-1	chr1	45187457	45187491	9e-05	gene	snRNA	-
RNU5D-1	chr1	45196741	45196775	6.63e-06	gene	snRNA	-
RPS8	chr1	45241700	45241807	0.0019828	transcript	protein_coding	+
SNORD38B	chr1	45244089	45244128	0.01086	gene	snoRNA	+
BTBD19	chr1	45278715	45278832	0.0245086	transcript	protein_coding	+
PTCH2	chr1	45285550	45285626	5.5e-15	three_prime_UTR	protein_coding	-
RNU5E-6P	chr1	45285550	45285626	5.5e-15	gene	snRNA	-
HECTD3	chr1	45476259	45476299	0.0226138	gene	protein_coding	-
CCDC17	chr1	46088165	46088185	0.0230814	transcript	protein_coding	-
UQCRH	chr1	46775868	46775886	0.0198872	exon	protein_coding	+
MOB3C	chr1	47078606	47078705	0.00397885	gene	protein_coding	-
MKNK1	chr1	47078606	47078705	0.00397885	gene	protein_coding	-
FOXD2	chr1	47903788	47903878	0.0285032	five_prime_UTR	protein_coding	+
DMRTA2	chr1	50885082	50885176	0.00674411	exon	protein_coding	-
FAF1	chr1	51425342	51425455	0.00378207	exon	protein_coding	-
GLIS1	chr1	54060402	54060516	0.0193616	CDS	protein_coding	-
PARS2	chr1	55223562	55223644	0.0225123	exon	protein_coding	-
PCSK9	chr1	55529040	55529105	0.0204613	CDS	protein_coding	+
MYSM1	chr1	59165562	59165643	0.0200021	gene	protein_coding	-
JUN	chr1	59248189	59248269	0.0354863	gene	protein_coding	-
FOXD3	chr1	63789209	63789260	0.029664	gene	protein_coding	+
RP4-792G4.2	chr1	63789925	63790021	0.00683761	gene	antisense	-
ALG6	chr1	63876877	63876925	0.0196297	CDS	protein_coding	+
ROR1	chr1	64456784	64456848	0.0192731	transcript	protein_coding	+
PDE4B	chr1	66646506	66646597	0.00369144	transcript	protein_coding	+
SERBP1	chr1	67878790	67878832	0.0207877	three_prime_UTR	protein_coding	-
ZRANB2	chr1	71546652	71546709	0.0208173	CDS	protein_coding	-
SNORD45C	chr1	76252800	76252835	8.77e-05	gene	snoRNA	+
ACADM	chr1	76252800	76252835	8.77e-05	gene	protein_coding	+
RABGGTB	chr1	76253601	76253657	3.37e-08	transcript	protein_coding	+
SNORD45A	chr1	76253601	76253657	3.37e-08	gene	snoRNA	+
GNG5	chr1	84964076	84964129	0.000724536	three_prime_UTR	protein_coding	-
WDR63	chr1	85513584	85513658	0.0192293	gene	protein_coding	+
RPAP2	chr1	92764626	92764744	0.0201546	five_prime_UTR	protein_coding	+
RPL5	chr1	93303012	93303026	0.0196454	transcript	protein_coding	+
TMED5	chr1	93645649	93645678	0.0195271	CDS	protein_coding	-
FNBP1L	chr1	94019811	94019864	0.0195211	exon	protein_coding	+
RP4-561L24.3	chr1	94313209	94313214	1.85e-250	gene	bidirectional_promoter_lncRNA	+
F3	chr1	95007167	95007217	0.00398021	gene	protein_coding	-
PLPPR4	chr1	99753573	99753658	0.0198076	CDS	protein_coding	+
PRMT6	chr1	107599650	107599753	0.0301575	gene	protein_coding	+
VAV3	chr1	108160153	108160277	0.000608914	CDS	protein_coding	-
SCARNA2	chr1	109642948	109642993	5.97e-21	gene	lincRNA	+
RP5-1160K1.8	chr1	110086072	110086162	0.0305668	exon	antisense	-
LAMTOR5	chr1	110944161	110944186	0.0202021	exon	protein_coding	-
OVGP1	chr1	111968821	111968909	0.021082	gene	protein_coding	-
KCND3	chr1	112524631	112524714	0.0193199	CDS	protein_coding	-
MOV10	chr1	113232673	113232724	0.0204055	CDS	protein_coding	+
ATP1A1	chr1	116915885	116915922	0.0196775	five_prime_UTR	protein_coding	+
IGSF3	chr1	117146405	117146541	0.00398462	CDS	protein_coding	-
PTGFRN	chr1	117482153	117482285	0.0205494	gene	protein_coding	+
WARS2	chr1	119575646	119575764	0.0193907	three_prime_UTR	protein_coding	-
NOTCH2	chr1	120496142	120496259	0.0203444	CDS	protein_coding	-
NOTCH2NL	chr1	145209877	145209971	0.019788	transcript	protein_coding	+
RP11-458D21.5	chr1	145209877	145209971	0.019788	gene	protein_coding	+
NUDT17	chr1	145588988	145589061	0.0271803	CDS	protein_coding	-
HIST2H2BF	chr1	149783775	149783834	0.00388137	CDS	protein_coding	-
HIST2H2AC	chr1	149858895	149858958	0.00265099	CDS	protein_coding	+
SF3B4	chr1	149899590	149899685	0.0254083	CDS	protein_coding	-
MTMR11	chr1	149907953	149907978	0.0201697	transcript	protein_coding	-
RPRD2	chr1	150445465	150445517	0.00381979	CDS	protein_coding	+
CGN	chr1	151503038	151503186	0.00492551	CDS	protein_coding	+
CELF3	chr1	151681545	151681664	0.00510299	transcript	protein_coding	-
C2CD4D	chr1	151811311	151811447	0.000622692	exon	protein_coding	-
HRNR	chr1	152188454	152188471	0.00452114	exon	protein_coding	-
RP1-14N1.2	chr1	152192814	152192918	0.000679632	transcript	antisense	+
FLG2	chr1	152327583	152327654	0.0268635	CDS	protein_coding	-
LCE1E	chr1	152760010	152760125	0.0301796	transcript	protein_coding	+
RP1-140J1.1	chr1	153155673	153155713	0.0194308	gene	lincRNA	+
SLC27A3	chr1	153750678	153750788	0.0346757	transcript	protein_coding	+
DENND4B	chr1	153916741	153916837	0.00131719	CDS	protein_coding	-
CRTC2	chr1	153930892	153930965	0.0238854	CDS	protein_coding	-
CREB3L4	chr1	153941600	153941738	0.00506688	transcript	protein_coding	+
NUP210L	chr1	154127407	154127504	0.0197749	CDS	protein_coding	-
SHC1	chr1	154937906	154938002	0.0231757	transcript	protein_coding	-
RP11-201K10.3	chr1	155148440	155148567	0.00137413	gene	protein_coding	-
MUC1	chr1	155158542	155158621	0.0266339	three_prime_UTR	protein_coding	-
SCAMP3	chr1	155226506	155226555	0.0224962	transcript	protein_coding	-
GON4L	chr1	155721410	155721527	0.0206123	transcript	protein_coding	-
SNORA42	chr1	155889698	155889733	0.0203612	gene	snoRNA	-
SCARNA4	chr1	155895748	155895754	0.0192505	gene	snoRNA	-
KIAA0907	chr1	155895748	155895754	0.0192505	transcript	protein_coding	-
NES	chr1	156646662	156646760	0.0259776	gene	protein_coding	-
RRNAD1	chr1	156704167	156704277	0.0270359	transcript	protein_coding	+
KIRREL	chr1	158047908	158047989	0.0198457	CDS	protein_coding	+
AIM2	chr1	159111379	159111441	7.5e-44	gene	protein_coding	-
VSIG8	chr1	159827724	159827820	0.022762	CDS	protein_coding	-
RP11-190A12.7	chr1	159827724	159827820	0.022762	three_prime_UTR	protein_coding	-
IGSF9	chr1	159899392	159899500	0.0220055	transcript	protein_coding	-
ATP1A2	chr1	160105336	160105400	0.020304	CDS	protein_coding	+
ITLN2	chr1	160920243	160920370	0.0055325	transcript	protein_coding	-
NOS1AP	chr1	162116007	162116012	0.0190187	transcript	protein_coding	+
RP11-565P22.6	chr1	162337158	162337237	0.0193973	CDS	protein_coding	+
C1orf226	chr1	162337158	162337237	0.0193973	transcript	protein_coding	+
ILDR2	chr1	166890420	166890498	0.0195048	CDS	protein_coding	-
ATP1B1	chr1	169076205	169076209	0.00368258	gene	protein_coding	+
PRRC2C	chr1	171454732	171454811	0.0198633	five_prime_UTR	protein_coding	+
GAS5	chr1	173836015	173836063	0.00125123	transcript	processed_transcript	-
ASTN1	chr1	177133631	177133656	0.00367801	CDS	protein_coding	-
KIAA1614	chr1	180904558	180904648	0.0207786	CDS	protein_coding	+
GLUL	chr1	182360829	182360890	0.000122265	transcript	protein_coding	-
FAM129A	chr1	184943404	184943475	0.00372632	CDS	protein_coding	-
HMCN1	chr1	186050459	186050559	0.0192197	CDS	protein_coding	+
TPR	chr1	186344607	186344706	0.00404516	transcript	protein_coding	-
NEK7	chr1	198138872	198138918	0.0191628	gene	protein_coding	+
NR5A2	chr1	200008754	200008876	0.00378724	CDS	protein_coding	+
RP11-316I5.1	chr1	200182726	200182841	0.0483714	gene	processed_pseudogene	+
C1orf106	chr1	200880996	200881075	0.0202035	CDS	protein_coding	+
KIF21B	chr1	200974499	200974615	0.0214585	transcript	protein_coding	-
NAV1	chr1	201618141	201618167	0.0191593	exon	protein_coding	+
PTPRVP	chr1	202155665	202155767	0.0198861	transcript	transcribed_unitary_pseudogene	+
LGR6	chr1	202287767	202287907	0.0039966	CDS	protein_coding	+
ETNK2	chr1	204120760	204120859	0.00460743	CDS	protein_coding	-
REN	chr1	204130380	204130490	0.0234046	CDS	protein_coding	-
CDK18	chr1	205498086	205498154	0.0200564	transcript	protein_coding	+
NUCKS1	chr1	205682320	205682329	0.00375484	three_prime_UTR	protein_coding	-
AVPR1B	chr1	206224571	206224770	0.00552484	exon	protein_coding	+
CH17-84K15.2	chr1	206303139	206303184	0.00385976	gene	transcribed_unitary_pseudogene	-
FCMR	chr1	207083136	207083213	0.0200192	transcript	protein_coding	-
CAMK1G	chr1	209783130	209783274	0.0204944	transcript	protein_coding	+
G0S2	chr1	209849251	209849350	0.0439627	gene	protein_coding	+
RNU5A-8P	chr1	210547501	210547535	0.000563672	gene	snRNA	-
FAM71A	chr1	212799330	212799383	0.026923	gene	protein_coding	+
KCTD3	chr1	215741057	215741141	0.0199609	exon	protein_coding	+
USH2A	chr1	216073324	216073365	0.0190655	gene	protein_coding	-
SLC30A10	chr1	220101577	220101696	0.0194221	transcript	protein_coding	-
EPRS	chr1	220156083	220156161	0.0198055	exon	protein_coding	-
SNORA36B	chr1	220373887	220373940	0.00379493	gene	snoRNA	-
RAB3GAP2	chr1	220373887	220373940	0.00379493	transcript	protein_coding	-
HLX	chr1	221057531	221057687	0.00172583	transcript	protein_coding	+
MIA3	chr1	222791547	222791581	0.0194646	exon	protein_coding	+
AIDA	chr1	222886018	222886152	0.0039905	exon	protein_coding	-
DNAH14	chr1	225117373	225117461	0.0194692	CDS	protein_coding	+
ENAH	chr1	225799693	225799747	0.0197404	gene	protein_coding	-
TMEM63A	chr1	226065010	226065136	0.00445478	transcript	protein_coding	-
WNT9A	chr1	228109458	228109527	0.0206434	exon	protein_coding	-
GUK1	chr1	228335136	228335264	0.00543687	transcript	protein_coding	+
GJC2	chr1	228346515	228346606	0.0238497	exon	protein_coding	+
OBSCN	chr1	228404912	228405005	0.0222893	transcript	protein_coding	+
RP5-1139B12.3	chr1	228462385	228462459	0.0297323	gene	antisense	-
COG2	chr1	230778345	230778401	0.0192608	exon	protein_coding	+
NTPCR	chr1	233092163	233092224	0.0199464	CDS	protein_coding	+
IRF2BP2	chr1	234744675	234744796	0.00627415	gene	protein_coding	-
LYST	chr1	235856719	235856791	0.0193929	CDS	protein_coding	-
RP11-385F5.4	chr1	236706801	236706905	0.0237347	gene	antisense	-
ACTN2	chr1	236908022	236908109	0.0198985	exon	protein_coding	+
C1orf101	chr1	244715985	244716134	0.00389911	CDS	protein_coding	+
HNRNPU	chr1	245017442	245017450	0.0194747	transcript	protein_coding	-
KIF26B	chr1	245530306	245530335	0.0190812	transcript	protein_coding	+
ZNF496	chr1	247463934	247464020	0.0204141	exon	protein_coding	-
OR2T32P	chr1	248247379	248247486	0.0467102	exon	transcribed_unprocessed_pseudogene	-
ZNF672	chr1	249141535	249141643	0.0247748	exon	protein_coding	+
DIP2C	chr10	735418	735492	0.0197953	CDS	protein_coding	-
ADARB2	chr10	1405552	1405673	0.00373154	CDS	protein_coding	-
CALML3	chr10	5567260	5567390	0.0143139	gene	protein_coding	+
CCDC3	chr10	13043230	13043361	0.00381153	CDS	protein_coding	-
RSU1	chr10	16858980	16859122	0.00380681	CDS	protein_coding	-
VIM	chr10	17275582	17275643	0.0262071	transcript	protein_coding	+
CASC10	chr10	21784524	21784702	0.00146528	three_prime_UTR	protein_coding	-
DNAJC1	chr10	22292117	22292192	0.0193102	exon	protein_coding	-
SPAG6	chr10	22726430	22726554	0.00380274	transcript	protein_coding	+
ARHGAP21	chr10	25010681	25010740	0.0195982	transcript	protein_coding	-
APBB1IP	chr10	26760847	26760957	0.0196248	gene	protein_coding	+
PTCHD3	chr10	27702838	27703023	0.000932423	CDS	polymorphic_pseudogene	-
RAB18	chr10	27793374	27793477	0.00423574	transcript	protein_coding	+
MKX	chr10	28030295	28030345	0.0192456	CDS	protein_coding	-
WAC	chr10	28908507	28908526	0.0192805	CDS	protein_coding	+
ARHGAP12	chr10	32098147	32098206	0.0194084	exon	protein_coding	-
GJD4	chr10	35896596	35896700	0.00720448	gene	protein_coding	+
RET	chr10	43615586	43615688	0.0205666	CDS	protein_coding	+
AGAP4	chr10	46322022	46322156	0.0201813	exon	protein_coding	-
SYT15	chr10	46969314	46969417	0.0223531	transcript	protein_coding	-
ABC7-42404400C24.1	chr10	46969314	46969417	0.0223531	gene	protein_coding	-
LINC00842	chr10	47086873	47086972	0.00381316	gene	lincRNA	-
ZNF488	chr10	48370780	48370883	0.0203718	exon	protein_coding	+
ARHGAP22	chr10	49658503	49658587	0.0193874	transcript	protein_coding	-
DRGX	chr10	50574250	50574310	0.0197144	exon	protein_coding	-
TIMM23	chr10	51622989	51623093	0.0196117	gene	protein_coding	-
PCDH15	chr10	55587112	55587204	0.0190632	CDS	protein_coding	-
JMJD1C	chr10	65114817	65114828	0.019114	transcript	protein_coding	-
DDX50	chr10	70666332	70666434	0.0208429	gene	protein_coding	+
NPFFR1	chr10	72015150	72015274	0.00422181	CDS	protein_coding	-
TBATA	chr10	72534901	72535008	0.0209157	CDS	protein_coding	-
SGPL1	chr10	72633205	72633319	0.0208816	CDS	protein_coding	+
C10orf105	chr10	73475886	73475977	0.0209934	exon	protein_coding	-
ANXA7	chr10	75135549	75135568	0.0193072	three_prime_UTR	protein_coding	-
FUT11	chr10	75532231	75532340	0.0243764	exon	protein_coding	+
CAMK2G	chr10	75599257	75599360	0.00408744	transcript	protein_coding	-
ZNF503	chr10	77158564	77158721	9.74e-05	exon	protein_coding	-
RP11-399K21.11	chr10	77158564	77158721	9.74e-05	gene	lincRNA	-
KCNMA1	chr10	79397346	79397461	0.000604426	CDS	protein_coding	-
DLG5	chr10	79639381	79639431	0.0194988	gene	protein_coding	-
POLR3A	chr10	79789025	79789119	0.0201887	gene	protein_coding	-
ZCCHC24	chr10	81205089	81205214	0.0196044	CDS	protein_coding	-
WAPL	chr10	88226705	88226768	0.0039631	gene	protein_coding	-
LDB3	chr10	88428375	88428460	0.0038182	five_prime_UTR	protein_coding	+
FAM35A	chr10	88855621	88855710	0.00381992	transcript	protein_coding	+
CPEB3	chr10	93855712	93855736	0.0191013	transcript	protein_coding	-
IDE	chr10	94333750	94333788	0.0193814	CDS	protein_coding	-
EXOC6	chr10	94818818	94818879	0.0192221	exon	protein_coding	+
RBP4	chr10	95360669	95360760	0.021314	CDS	protein_coding	-
FFAR4	chr10	95360737	95360822	0.0204144	gene	protein_coding	+
PIPSL	chr10	95718908	95718998	0.032221	gene	transcribed_processed_pseudogene	-
TBC1D12	chr10	96162759	96162826	0.0196195	exon	protein_coding	+
SLIT1	chr10	98823176	98823281	0.0196346	CDS	protein_coding	-
RRP12	chr10	99126762	99126842	0.0210388	CDS	protein_coding	-
EXOSC1	chr10	99205572	99205623	0.020645	exon	protein_coding	-
ANKRD2	chr10	99338195	99338280	0.0223846	CDS	protein_coding	+
HPSE2	chr10	100249826	100249985	0.0191782	CDS	protein_coding	-
CNNM1	chr10	101089708	101089780	0.019682	exon	protein_coding	+
SLC25A28	chr10	101373603	101373716	0.0218867	transcript	protein_coding	-
CPN1	chr10	101802235	101802282	0.0195872	exon	protein_coding	-
PAX2	chr10	102539243	102539399	0.0201312	CDS	protein_coding	+
LZTS2	chr10	102765288	102765414	0.00645379	CDS	protein_coding	+
TLX1	chr10	102896473	102896644	0.00740637	exon	protein_coding	+
LBX1	chr10	102987167	102987239	0.0279741	exon	protein_coding	-
PPRC1	chr10	103904784	103904826	0.0210342	CDS	protein_coding	+
PSD	chr10	104165120	104165213	0.0246094	transcript	protein_coding	-
SUFU	chr10	104326521	104326536	6.67e-11	gene	protein_coding	+
CNNM2	chr10	104728992	104729070	0.000623438	gene	protein_coding	+
INA	chr10	105037151	105037238	0.0206684	exon	protein_coding	+
CALHM1	chr10	105217909	105218071	0.000453128	gene	protein_coding	-
ADRA2A	chr10	112837813	112837859	0.024651	gene	protein_coding	+
CCDC186	chr10	115885679	115885752	0.0195026	CDS	protein_coding	-
VWA2	chr10	116045973	116046075	0.0200952	CDS	protein_coding	+
MCMBP	chr10	121602061	121602094	0.019555	transcript	protein_coding	-
TACC2	chr10	123847193	123847282	0.0194279	CDS	protein_coding	+
CTBP2	chr10	126714760	126714821	0.0202411	CDS	protein_coding	-
MMP21	chr10	127462368	127462569	0.0010032	gene	protein_coding	-
DHX32	chr10	127529798	127529854	0.0195752	transcript	protein_coding	-
ADAM12	chr10	127755370	127755477	0.00372185	transcript	protein_coding	-
C10orf90	chr10	128206404	128206497	0.0191293	transcript	protein_coding	-
DOCK1	chr10	128973855	128973952	0.0193933	gene	protein_coding	+
MKI67	chr10	129913929	129913942	0.019483	CDS	protein_coding	-
TCERG1L	chr10	133058633	133058678	0.0190783	CDS	protein_coding	-
JAKMIP3	chr10	133967374	133967467	0.0197158	CDS	protein_coding	+
CFAP46	chr10	134650388	134650467	0.0202539	transcript	protein_coding	-
KNDC1	chr10	135010594	135010641	0.0198476	CDS	protein_coding	+
CALY	chr10	135141156	135141269	0.0235206	transcript	protein_coding	-
SCART1	chr10	135278840	135278967	0.00425511	transcript	protein_coding	+
BET1L	chr11	207230	207301	0.0200068	transcript	protein_coding	-
B4GALNT4	chr11	379892	380046	3.73e-05	CDS	protein_coding	+
PTDSS2	chr11	489498	489609	0.00447372	transcript	protein_coding	+
HRAS	chr11	533400	533495	0.0282619	transcript	protein_coding	-
PHRF1	chr11	609237	609326	0.0222332	CDS	protein_coding	+
IRF7	chr11	614872	614941	0.0358329	transcript	protein_coding	-
CDHR5	chr11	618011	618177	0.000400668	CDS	protein_coding	-
DRD4	chr11	639413	639529	0.0367829	transcript	protein_coding	+
DEAF1	chr11	694722	694813	0.0204668	CDS	protein_coding	-
EPS8L2	chr11	720739	720832	0.0230359	CDS	protein_coding	+
SLC25A22	chr11	792340	792540	1.11e-05	transcript	protein_coding	-
RPLP2	chr11	811597	811639	0.00126335	transcript	protein_coding	+
AP006621.8	chr11	824554	824632	0.0259258	gene	antisense	-
PNPLA2	chr11	824733	824854	0.00643369	transcript	protein_coding	+
CHID1	chr11	903720	903823	0.020494	transcript	protein_coding	-
MUC6	chr11	1024946	1025117	0.00797782	CDS	protein_coding	-
MUC5B	chr11	1256346	1256511	0.0059185	CDS	protein_coding	+
TOLLIP	chr11	1298352	1298450	0.0202161	exon	protein_coding	-
BRSK2	chr11	1459490	1459617	0.0214525	CDS	protein_coding	+
RP13-25N22.1	chr11	1618988	1619079	0.00430484	exon	antisense	+
SYT8	chr11	1857757	1857877	0.00512376	transcript	protein_coding	+
TNNI2	chr11	1861341	1861464	0.028655	transcript	protein_coding	+
LSP1	chr11	1911025	1911136	0.0204181	transcript	protein_coding	+
TNNT3	chr11	1957319	1957441	0.0210213	gene	protein_coding	+
MRPL23	chr11	1968589	1968719	0.00428805	five_prime_UTR	protein_coding	+
H19	chr11	2018162	2018259	0.0264097	transcript	processed_transcript	-
TH	chr11	2187860	2187951	0.0260504	transcript	protein_coding	-
C11orf21	chr11	2323269	2323379	0.0283975	transcript	protein_coding	-
CD81	chr11	2406993	2407085	0.0220841	five_prime_UTR	protein_coding	+
KCNQ1	chr11	2609814	2609818	0.019001	gene	protein_coding	+
CARS	chr11	3040359	3040469	0.0205887	CDS	protein_coding	-
C11orf36	chr11	3243022	3243144	0.0298959	transcript	antisense	+
MRGPRE	chr11	3249576	3249653	0.00613671	exon	protein_coding	-
NUP98	chr11	3759056	3759123	9.12e-05	transcript	protein_coding	-
OR51E2	chr11	4703355	4703490	0.0204355	CDS	protein_coding	-
HBBP1	chr11	5264327	5264417	0.0314201	transcript	transcribed_unprocessed_pseudogene	-
HBD	chr11	5264327	5264417	0.0314201	gene	protein_coding	-
TRIM5	chr11	5841908	5841999	0.0192762	gene	protein_coding	-
TRIM3	chr11	6477668	6477802	0.00452499	transcript	protein_coding	-
DNHD1	chr11	6592340	6592573	1.66e-05	transcript	protein_coding	+
RIC3	chr11	8190399	8190518	0.0196968	CDS	protein_coding	-
SNORA45	chr11	8707064	8707117	0.0208861	gene	snoRNA	+
RPL27A	chr11	8721367	8721516	0.00510678	gene	protein_coding	+
ST5	chr11	8930891	8930921	0.0191897	gene	protein_coding	-
SNORA23	chr11	9450445	9450499	0.0200686	gene	snoRNA	+
IPO7	chr11	9450445	9450499	0.0200686	gene	protein_coding	+
ADM	chr11	10327806	10327894	0.0393936	gene	protein_coding	+
EIF4G2	chr11	10823014	10823076	1.16e-36	transcript	protein_coding	-
SNORD97	chr11	10823014	10823076	1.16e-36	gene	snoRNA	-
USP47	chr11	11863646	11863719	0.0194925	five_prime_UTR	protein_coding	+
SPON1	chr11	13984503	13984603	0.0037673	exon	protein_coding	+
PLEKHA7	chr11	16838469	16838642	0.000669951	CDS	protein_coding	-
ABCC8	chr11	17418481	17418619	0.00436274	exon	protein_coding	-
OTOG	chr11	17617728	17617732	0.0036868	transcript	protein_coding	+
MRGPRX2	chr11	19076907	19077050	0.0052845	three_prime_UTR	protein_coding	-
ELP4	chr11	31703522	31703636	0.0193242	CDS	protein_coding	+
THEM7P	chr11	32165338	32165344	3.48e-22	transcript	transcribed_unitary_pseudogene	-
KIAA1549L	chr11	33564146	33564229	0.0037882	exon	protein_coding	+
ABTB2	chr11	34181723	34181842	0.020073	CDS	protein_coding	-
PDHX	chr11	34937806	34937931	0.00380947	five_prime_UTR	protein_coding	+
FJX1	chr11	35641299	35641441	0.0176197	gene	protein_coding	+
PRR5L	chr11	36467758	36467859	0.0193981	CDS	protein_coding	+
LRRC4C	chr11	40136844	40136954	0.019059	exon	protein_coding	-
API5	chr11	43333752	43333832	0.0202325	transcript	protein_coding	+
ACCS	chr11	44102775	44102859	0.0216594	transcript	protein_coding	+
RP11-58K22.5	chr11	44626606	44626687	0.0426297	gene	antisense	-
PRDM11	chr11	45203254	45203343	0.0195357	five_prime_UTR	protein_coding	+
CHST1	chr11	45671645	45671709	0.021461	exon	protein_coding	-
CRY2	chr11	45869045	45869190	0.00069989	exon	protein_coding	+
MDK	chr11	46405206	46405246	0.0262499	transcript	protein_coding	+
CHRM4	chr11	46407547	46407628	0.0410016	gene	protein_coding	-
AMBRA1	chr11	46419300	46419389	0.0198369	exon	protein_coding	-
CKAP5	chr11	46798983	46799020	0.0197188	CDS	protein_coding	-
SPI1	chr11	47380267	47380360	0.0209942	exon	protein_coding	-
NDUFS3	chr11	47600611	47600760	0.00500167	five_prime_UTR	protein_coding	+
C1QTNF4	chr11	47611389	47611479	0.0322409	three_prime_UTR	protein_coding	-
TNKS1BP1	chr11	57069597	57069701	0.02333	transcript	protein_coding	-
SLC43A1	chr11	57268546	57268616	0.0198353	transcript	protein_coding	-
CLP1	chr11	57427071	57427156	0.0206702	exon	protein_coding	+
RP11-881M11.4	chr11	60689435	60689630	0.000215514	gene	antisense	-
SLC15A3	chr11	60714183	60714327	0.00512659	transcript	protein_coding	-
DAGLA	chr11	61511455	61511535	0.0200505	CDS	protein_coding	+
RP11-467L20.10	chr11	61522831	61522923	0.0222074	transcript	lincRNA	-
AHNAK	chr11	62285161	62285257	0.00397189	transcript	protein_coding	-
EEF1G	chr11	62340058	62340079	0.019758	transcript	protein_coding	-
RP11-864I4.1	chr11	62340058	62340079	0.019758	exon	protein_coding	-
EML3	chr11	62379816	62379920	0.00503277	transcript	protein_coding	-
ROM1	chr11	62380897	62381037	0.0117309	transcript	protein_coding	+
SNHG1	chr11	62622092	62622139	1.17e-05	transcript	processed_transcript	-
RTN3	chr11	63449174	63449236	0.0197357	exon	protein_coding	+
C11orf84	chr11	63585369	63585498	0.00507144	CDS	protein_coding	+
MACROD1	chr11	63884726	63884889	9.6e-05	transcript	protein_coding	-
PPP1R14B	chr11	64014073	64014165	0.0328379	CDS	protein_coding	-
PLCB3	chr11	64029817	64029926	0.00568958	CDS	protein_coding	+
CCDC88B	chr11	64109116	64109267	0.0011621	CDS	protein_coding	+
RPS6KA4	chr11	64137838	64137915	0.0216577	CDS	protein_coding	+
RASGRP2	chr11	64504239	64504426	0.000886192	CDS	protein_coding	-
PYGM	chr11	64520953	64521024	0.0241231	CDS	protein_coding	-
MEN1	chr11	64571952	64572054	0.0281941	exon	protein_coding	-
CDC42BPG	chr11	64600121	64600242	0.026878	CDS	protein_coding	-
DPF2	chr11	65108941	65109065	0.0231739	transcript	protein_coding	+
TIGD3	chr11	65123381	65123537	0.00368073	gene	protein_coding	+
NEAT1	chr11	65199755	65199778	0.0245249	gene	lincRNA	+
MALAT1	chr11	65272109	65272156	0.00230472	transcript	lincRNA	+
SCYL1	chr11	65292598	65292697	0.0228006	five_prime_UTR	protein_coding	+
LTBP3	chr11	65314908	65315037	3.59e-06	transcript	protein_coding	-
EHBP1L1	chr11	65349145	65349254	0.00555689	transcript	protein_coding	+
PCNX3	chr11	65403224	65403292	0.0240367	transcript	protein_coding	+
SIPA1	chr11	65417247	65417343	0.0278972	gene	protein_coding	+
RNASEH2C	chr11	65487857	65487959	0.0284951	transcript	protein_coding	-
CFL1	chr11	65620129	65620258	0.00491241	transcript	protein_coding	-
C11orf68	chr11	65685453	65685603	0.00946286	exon	protein_coding	-
CATSPER1	chr11	65792662	65792765	0.0262239	gene	protein_coding	-
GAL3ST3	chr11	65811033	65811135	0.0301371	exon	protein_coding	-
RAB1B	chr11	66036112	66036155	0.0205307	five_prime_UTR	protein_coding	+
RP11-867G23.13	chr11	66083957	66084070	0.00171117	gene	antisense	+
RP11-867G23.12	chr11	66102441	66102587	0.00223437	gene	antisense	+
B4GAT1	chr11	66114193	66114265	0.0355445	gene	protein_coding	-
RP11-867G23.8	chr11	66115668	66115684	1.36e-40	transcript	antisense	+
PELI3	chr11	66238777	66238819	0.0207801	transcript	protein_coding	+
CTD-3074O7.5	chr11	66243356	66243435	0.0236661	transcript	antisense	-
CCS	chr11	66373231	66373314	0.0214193	CDS	protein_coding	+
SPTBN2	chr11	66468342	66468560	3.58e-05	CDS	protein_coding	-
PC	chr11	66618476	66618534	0.0199893	transcript	protein_coding	-
ANKRD13D	chr11	67068663	67068791	0.0301857	transcript	protein_coding	+
RAD9A	chr11	67163295	67163383	0.0252209	transcript	protein_coding	+
PPP1CA	chr11	67166151	67166207	0.0210274	transcript	protein_coding	-
CARNS1	chr11	67191492	67191616	0.00631319	CDS	protein_coding	+
AP003419.16	chr11	67201607	67201732	0.0276254	gene	antisense	-
CORO1B	chr11	67209325	67209408	0.0258776	transcript	protein_coding	-
GPR152	chr11	67219881	67220007	0.00494381	gene	protein_coding	-
PITPNM1	chr11	67269310	67269410	0.0282	transcript	protein_coding	-
CDK2AP2	chr11	67274298	67274420	0.0313403	three_prime_UTR	protein_coding	-
GSTP1	chr11	67352125	67352224	0.00850711	gene	protein_coding	+
ACY3	chr11	67414259	67414383	0.00592486	gene	protein_coding	-
CHKA	chr11	67821229	67821276	0.0195948	three_prime_UTR	protein_coding	-
TPCN2	chr11	68853373	68853501	0.0223829	CDS	protein_coding	+
CCND1	chr11	69469062	69469154	0.0221156	gene	protein_coding	+
FGF19	chr11	69518521	69518614	0.0218046	CDS	protein_coding	-
PPFIA1	chr11	70185383	70185481	0.0203519	CDS	protein_coding	+
PDE2A	chr11	72385118	72385217	0.020716	CDS	protein_coding	-
ARAP1	chr11	72438076	72438168	0.00405515	CDS	protein_coding	-
STARD10	chr11	72465937	72466022	0.0202151	three_prime_UTR	protein_coding	-
P2RY2	chr11	72946133	72946229	0.0206796	exon	protein_coding	+
RELT	chr11	73103286	73103407	1.77e-06	exon	protein_coding	+
SNORD15A	chr11	75111543	75111587	0.00413424	gene	snoRNA	+
RPS3	chr11	75115545	75115611	0.000741752	transcript	protein_coding	+
SNORD15B	chr11	75115545	75115611	0.000741752	gene	snoRNA	+
UVRAG	chr11	75526437	75526522	0.0193276	five_prime_UTR	protein_coding	+
AP001189.4	chr11	76370662	76370787	0.0340729	gene	antisense	+
LRRC32	chr11	76371283	76371386	0.00429892	exon	protein_coding	-
CAPN5	chr11	76795877	76796038	0.00409661	five_prime_UTR	protein_coding	+
RP11-705O3.1	chr11	77885473	77885637	0.0039524	transcript	antisense	+
ODZ4	chr11	78614399	78614499	0.00373903	CDS	protein_coding	-
FAM181B	chr11	82444055	82444153	0.0451572	gene	protein_coding	-
MTNR1B	chr11	92714717	92714789	0.0207882	transcript	protein_coding	+
SMCO4	chr11	93212128	93212205	0.00377134	UTR	protein_coding	-
SRSF8	chr11	94800745	94800818	0.0259246	exon	protein_coding	+
SESN3	chr11	94964193	94964239	0.0193777	exon	protein_coding	-
CEP57	chr11	95523890	95523987	0.0201338	exon	protein_coding	+
PGR	chr11	100999108	100999164	0.00375599	CDS	protein_coding	-
RP11-725K16.4	chr11	102663426	102663531	0.0193522	transcript	transcribed_processed_pseudogene	+
RP11-708B6.2	chr11	109294737	109294844	0.00371805	gene	antisense	-
C11orf87	chr11	109294754	109294839	0.0238485	CDS	protein_coding	+
ZC3H12C	chr11	109964169	109964228	0.0195081	gene	protein_coding	+
SIK2	chr11	111473361	111473511	0.00393733	exon	protein_coding	+
CRYAB	chr11	111784339	111784417	0.0223516	transcript	protein_coding	-
AP002884.2	chr11	112064300	112064366	0.0194929	exon	protein_coding	+
BCO2	chr11	112064300	112064366	0.0194929	CDS	protein_coding	+
TMPRSS5	chr11	113565179	113565297	0.00406824	CDS	protein_coding	-
APOA5	chr11	116661159	116661214	0.0238188	exon	protein_coding	-
IFT46	chr11	118416410	118416496	0.0197475	transcript	protein_coding	-
ARCN1	chr11	118443142	118443290	0.00437572	five_prime_UTR	protein_coding	+
BCL9L	chr11	118772288	118772350	0.0211277	transcript	protein_coding	-
NLRX1	chr11	119044215	119044313	0.00492062	transcript	protein_coding	+
ST3GAL4	chr11	126306635	126306734	0.0195727	gene	protein_coding	+
ARHGAP32	chr11	128839232	128839329	0.019257	exon	protein_coding	-
OPCML	chr11	132812976	132813112	0.0191011	CDS	protein_coding	-
IGSF9B	chr11	133790167	133790280	0.0216065	CDS	protein_coding	-
ACAD8	chr11	134131108	134131221	0.0245051	gene	protein_coding	+
B3GAT1	chr11	134253743	134253803	0.0197817	transcript	protein_coding	-
RP11-598F7.6	chr12	283760	283835	0.0199007	transcript	lincRNA	-
RP11-359B12.2	chr12	1099576	1099620	0.0193389	transcript	antisense	-
CACNA2D4	chr12	1940153	1940249	0.0197954	transcript	protein_coding	-
PARP11	chr12	3938972	3939064	0.0195468	CDS	protein_coding	-
FGF23	chr12	4479137	4479156	8.86e-11	three_prime_UTR	protein_coding	-
FGF6	chr12	4554383	4554605	0.00103643	CDS	protein_coding	-
SCNN1A	chr12	6484654	6484766	0.0205987	transcript	protein_coding	-
SCARNA10	chr12	6619667	6619695	3.73e-30	gene	sense_intronic	+
NCAPD2	chr12	6619695	6619718	1.1e-31	transcript	protein_coding	+
GAPDH	chr12	6647460	6647513	0.00963712	transcript	protein_coding	+
ACRBP	chr12	6755689	6755709	0.0195418	transcript	protein_coding	-
ZNF384	chr12	6782432	6782514	0.0041801	transcript	protein_coding	-
MLF2	chr12	6857596	6857637	0.0202016	three_prime_UTR	protein_coding	-
LRRC23	chr12	7021912	7022020	0.0199899	transcript	protein_coding	+
ATN1	chr12	7048075	7048228	0.00110594	transcript	protein_coding	+
PTPN6	chr12	7064783	7064880	0.0233045	CDS	protein_coding	+
C1R	chr12	7244220	7244282	0.0194604	transcript	protein_coding	-
C1RL	chr12	7244220	7244282	0.0194604	transcript	protein_coding	-
PEX5	chr12	7362725	7362806	0.0207166	CDS	protein_coding	+
RP11-22B23.1	chr12	9440913	9441023	0.00450667	exon	unprocessed_pseudogene	+
YBX3	chr12	10851828	10851863	0.0203852	three_prime_UTR	protein_coding	-
HEBP1	chr12	13152874	13152993	0.0207749	CDS	protein_coding	-
HIST4H4	chr12	14923654	14923701	0.00018259	gene	protein_coding	-
PPFIBP1	chr12	27843339	27843377	1.84e-19	transcript	protein_coding	+
OVCH1-AS1	chr12	29542406	29542551	0.000650866	transcript	antisense	+
OVCH1	chr12	29630185	29630278	0.00376231	CDS	protein_coding	-
TMTC1	chr12	29671060	29671071	0.000596911	transcript	protein_coding	-
IPO8	chr12	30848596	30848716	0.0204616	exon	protein_coding	-
DDX11	chr12	31256570	31256659	0.0221705	transcript	protein_coding	+
KIAA1551	chr12	32125019	32125066	0.0196049	transcript	protein_coding	+
MUC19	chr12	40879438	40879476	0.0193542	exon	protein_coding	+
PDZRN4	chr12	41900471	41900592	0.0191825	CDS	protein_coding	+
RP11-76E16.2	chr12	42680682	42680785	0.0196287	gene	processed_pseudogene	+
PPHLN1	chr12	42680682	42680785	0.0196287	transcript	protein_coding	+
ADCY6	chr12	49176907	49176988	0.000877326	CDS	protein_coding	-
WNT10B	chr12	49361751	49361875	0.0300509	CDS	protein_coding	-
KMT2D	chr12	49435690	49435786	0.00528889	CDS	protein_coding	-
LMBR1L	chr12	49491847	49491909	0.0219237	transcript	protein_coding	-
TUBA1B	chr12	49521564	49521570	0.0204457	three_prime_UTR	protein_coding	-
KCNH3	chr12	49949618	49949711	0.022814	CDS	protein_coding	+
TMBIM6	chr12	50146807	50146835	0.0195211	transcript	protein_coding	+
AQP2	chr12	50344763	50344969	6.89e-06	exon	protein_coding	+
LARP4	chr12	50850489	50850569	1.18e-05	transcript	protein_coding	+
TMPRSS12	chr12	51275739	51275749	0.0190783	gene	protein_coding	+
BIN2	chr12	51717800	51717940	0.00407172	transcript	protein_coding	-
NR4A1	chr12	52435635	52435726	0.0199249	transcript	protein_coding	+
KRT80	chr12	52567377	52567477	0.00422714	CDS	protein_coding	-
KRT85	chr12	52760982	52761101	0.00676485	CDS	protein_coding	-
KRT5	chr12	52908897	52908979	0.00589939	exon	protein_coding	-
KRT77	chr12	53084915	53085052	0.00503554	three_prime_UTR	protein_coding	-
ESPL1	chr12	53677195	53677272	0.0238551	transcript	protein_coding	+
C12orf10	chr12	53693686	53693867	0.00699327	exon	protein_coding	+
AAAS	chr12	53714369	53714417	0.0205808	transcript	protein_coding	-
PCBP2	chr12	53854891	53854923	0.00398344	CDS	protein_coding	+
RP11-793H13.8	chr12	53854891	53854923	0.00398344	exon	processed_transcript	+
ATP5G2	chr12	54058971	54059029	0.000640023	three_prime_UTR	protein_coding	-
HOXC9	chr12	54394375	54394475	0.00404899	exon	protein_coding	+
RP11-834C11.12	chr12	54394375	54394475	0.00404899	gene	protein_coding	+
HOXC6	chr12	54394375	54394475	0.00404899	transcript	protein_coding	+
SUOX	chr12	56398227	56398329	0.0247988	transcript	protein_coding	+
RP11-603J24.4	chr12	56428900	56429004	0.0241287	gene	antisense	-
ZC3H10	chr12	56514418	56514564	0.0245374	gene	protein_coding	+
ESYT1	chr12	56531821	56531915	0.00455541	transcript	protein_coding	+
MYL6	chr12	56555267	56555306	0.0239329	transcript	protein_coding	+
CNPY2	chr12	56708859	56708959	0.0215531	transcript	protein_coding	-
RP11-977G19.10	chr12	56708859	56708959	0.0215531	CDS	protein_coding	-
ATP5B	chr12	57037466	57037503	0.000832237	transcript	protein_coding	-
ARHGAP9	chr12	57871295	57871401	0.0227629	transcript	protein_coding	-
DCTN2	chr12	57927868	57927965	0.0219059	transcript	protein_coding	-
DTX3	chr12	58000941	58001026	0.0245023	exon	protein_coding	+
AGAP2	chr12	58131361	58131521	0.00613264	CDS	protein_coding	-
TSPAN31	chr12	58143486	58143558	1.88e-05	gene	protein_coding	+
CYP27B1	chr12	58158991	58159171	0.0025059	transcript	protein_coding	-
RP11-631N16.2	chr12	62996628	62996775	0.00526436	gene	lincRNA	+
LEMD3	chr12	65642066	65642107	0.000624183	exon	protein_coding	+
NUP107	chr12	69084013	69084061	0.00382254	transcript	protein_coding	+
PTPRR	chr12	71077855	71077957	0.0191449	CDS	protein_coding	-
LGR5	chr12	71928902	71928933	0.019082	CDS	protein_coding	+
RP1-78O14.1	chr12	79842729	79842851	0.00375369	gene	lincRNA	-
SYT1	chr12	79842766	79842853	0.0190893	CDS	protein_coding	+
CCDC59	chr12	82752324	82752415	0.0192818	transcript	protein_coding	-
POC1B	chr12	89830253	89830296	0.0037559	transcript	protein_coding	-
TMCC3	chr12	94975536	94975701	0.00394175	CDS	protein_coding	-
SNORA53	chr12	98993470	98993550	3.66e-05	gene	snoRNA	+
SLC25A3	chr12	98993470	98993550	3.66e-05	gene	protein_coding	+
APAF1	chr12	99093185	99093186	0.0190031	CDS	protein_coding	+
SLC5A8	chr12	101603469	101603590	0.0198164	CDS	protein_coding	-
SYCP3	chr12	102124183	102124208	0.0194331	transcript	protein_coding	-
TXNRD1	chr12	104631788	104631801	0.0191032	transcript	protein_coding	+
RP11-144F15.1	chr12	106903127	106903210	0.0191548	gene	antisense	-
PWP1	chr12	108079602	108079739	1.66e-05	five_prime_UTR	protein_coding	+
WSCD2	chr12	108641878	108641971	0.0193714	CDS	protein_coding	+
CMKLR1	chr12	108686388	108686493	0.0201497	exon	protein_coding	-
SELPLG	chr12	109017238	109017314	0.023159	exon	protein_coding	-
SSH1	chr12	109185141	109185154	0.000607478	gene	protein_coding	-
SVOP	chr12	109306316	109306453	0.00382692	exon	protein_coding	-
MGC14436	chr12	110206181	110206293	0.000738098	gene	antisense	-
TCTN1	chr12	111064580	111064667	0.0200736	transcript	protein_coding	+
CUX2	chr12	111758044	111758132	0.0196503	CDS	protein_coding	+
SH2B3	chr12	111856591	111856695	0.00406236	exon	protein_coding	+
HECTD4	chr12	112623158	112623266	0.0203106	CDS	protein_coding	-
RP1-71H24.1	chr12	113435283	113435464	0.00436196	gene	antisense	-
RASAL1	chr12	113556941	113557011	0.019933	CDS	protein_coding	-
TBX5	chr12	114793402	114793493	0.000653247	exon	protein_coding	-
SIRT4	chr12	120743053	120743117	0.000732785	gene	protein_coding	+
PLA2G1B	chr12	120763712	120763787	0.0215492	gene	protein_coding	-
MLEC	chr12	121125242	121125353	0.0233894	exon	protein_coding	+
UNC119B	chr12	121148316	121148481	0.000915337	exon	protein_coding	+
KDM2B	chr12	121890945	121891055	0.00398295	CDS	protein_coding	-
TMEM120B	chr12	122217475	122217601	0.0212857	exon	protein_coding	+
AC084018.1	chr12	122235030	122235167	0.0211962	transcript	lincRNA	-
RHOF	chr12	122235030	122235167	0.0211962	gene	protein_coding	-
SETD1B	chr12	122265897	122265958	0.0211988	CDS	protein_coding	+
VPS33A	chr12	122735513	122735670	0.00465181	CDS	protein_coding	-
RP11-512M8.13	chr12	122735513	122735670	0.00465181	gene	protein_coding	-
CLIP1	chr12	122816248	122816305	0.019343	transcript	protein_coding	-
HIP1R	chr12	123340781	123340950	0.0010287	CDS	protein_coding	+
ABCB9	chr12	123463605	123463657	0.0204118	five_prime_UTR	protein_coding	-
PITPNM2	chr12	123489884	123489966	0.0197303	CDS	protein_coding	-
SBNO1	chr12	123779141	123779154	1.18e-06	three_prime_UTR	protein_coding	-
RILPL1	chr12	123997751	123997820	0.0198963	gene	protein_coding	-
DNAH10OS	chr12	124418645	124418787	0.021864	gene	protein_coding	-
CCDC92	chr12	124418645	124418787	0.021864	transcript	protein_coding	-
NCOR2	chr12	124825259	124825339	0.0197531	transcript	protein_coding	-
DHX37	chr12	125473434	125473552	0.00496244	CDS	protein_coding	-
ULK1	chr12	132393703	132393778	0.0220716	transcript	protein_coding	+
DDX51	chr12	132628492	132628568	0.031978	CDS	protein_coding	-
GALNT9	chr12	132688099	132688218	0.00375056	transcript	protein_coding	-
POLE	chr12	133249973	133250122	0.000124134	transcript	protein_coding	-
PGAM5	chr12	133288287	133288343	0.0201814	transcript	protein_coding	+
RP13-672B3.2	chr12	133288287	133288343	0.0201814	gene	protein_coding	+
GOLGA3	chr12	133365609	133365731	0.00458224	transcript	protein_coding	-
CHFR	chr12	133428137	133428216	0.0196362	transcript	protein_coding	-
ZNF268	chr12	133761251	133761395	0.0198724	CDS	protein_coding	+
CTD-2140B24.4	chr12	133761251	133761395	0.0198724	gene	protein_coding	+
LATS2	chr13	21562198	21562359	0.00406791	CDS	protein_coding	-
SACS	chr13	23906363	23906468	0.0203172	CDS	protein_coding	-
CDK8	chr13	26933729	26933848	0.0193309	gene	protein_coding	+
PAN3	chr13	28712936	28713019	8.94e-05	exon	protein_coding	+
DCLK1	chr13	36413129	36413226	0.0192059	transcript	protein_coding	-
EXOSC8	chr13	37579985	37580124	0.00092724	transcript	protein_coding	+
ELF1	chr13	41634860	41634873	1.16e-168	transcript	protein_coding	-
RGCC	chr13	42032472	42032573	0.0204287	CDS	protein_coding	+
RP11-321C24.1	chr13	45563765	45563856	0.003787	gene	lincRNA	-
FNDC3A	chr13	49563936	49564011	0.0192483	gene	protein_coding	+
FAM124A	chr13	51854711	51854799	0.019343	gene	protein_coding	+
ATP7B	chr13	52511363	52511448	0.020216	CDS	protein_coding	-
PCDH17	chr13	58206766	58206864	0.019427	exon	protein_coding	+
PCDH20	chr13	61987951	61987982	0.0193097	exon	protein_coding	-
RP11-310K10.1	chr13	61987951	61987982	0.0193097	exon	protein_coding	-
KCTD12	chr13	77460153	77460234	0.026136	gene	protein_coding	-
UGGT2	chr13	96576652	96576687	0.0191375	transcript	protein_coding	-
CLYBL	chr13	100354576	100354638	0.0191615	gene	protein_coding	+
ZIC2	chr13	100638080	100638141	4.82e-06	gene	protein_coding	+
TMTC4	chr13	101278289	101278348	0.0194569	CDS	protein_coding	-
ITGBL1	chr13	102106290	102106405	0.0192565	CDS	protein_coding	+
COL4A2	chr13	111160385	111160514	0.00383589	transcript	protein_coding	+
NAXD	chr13	111290840	111290948	0.00431241	CDS	protein_coding	+
ATP11A	chr13	113478695	113478809	0.0195302	CDS	protein_coding	+
MCF2L	chr13	113622796	113622912	0.0200541	five_prime_UTR	protein_coding	+
F10	chr13	113803224	113803311	0.0204346	transcript	protein_coding	+
CUL4A	chr13	113862857	113862959	0.0208174	five_prime_UTR	protein_coding	+
GAS6-AS1	chr13	114526383	114526466	0.0203188	gene	antisense	+
POTEM	chr14	19553506	19553598	0.0199342	exon	protein_coding	+
BMS1P17	chr14	19685463	19685515	0.0196226	gene	lincRNA	-
RPPH1	chr14	20811226	20811280	6.06e-07	gene	antisense	-
TEP1	chr14	20846224	20846297	0.0217642	transcript	protein_coding	-
KLHL33	chr14	20898508	20898644	0.00629947	gene	protein_coding	-
PNP	chr14	20937825	20937933	0.0243143	exon	protein_coding	+
RP11-14J7.7	chr14	21077498	21077512	4.47e-22	gene	protein_coding	-
RNASE11	chr14	21077498	21077512	4.47e-22	gene	protein_coding	-
SNORD9	chr14	21860301	21860348	0.00065675	gene	snoRNA	-
CHD8	chr14	21860301	21860348	0.00065675	transcript	protein_coding	-
SNORD8	chr14	21865450	21865491	0.0200591	gene	snoRNA	-
SALL2	chr14	21992807	21992895	0.0225621	transcript	protein_coding	-
PRMT5	chr14	23398381	23398405	0.0196712	transcript	protein_coding	-
RP11-298I3.1	chr14	23398965	23399025	1.21e-05	transcript	antisense	+
PSMB11	chr14	23511685	23511886	0.0151586	gene	protein_coding	+
MYH7	chr14	23891395	23891480	0.0221172	CDS	protein_coding	-
NRL	chr14	24550674	24550772	0.0209609	exon	protein_coding	-
IRF9	chr14	24634030	24634117	0.0236316	gene	protein_coding	+
RP11-468E2.4	chr14	24634030	24634117	0.0236316	three_prime_UTR	protein_coding	+
IPO4	chr14	24651234	24651324	0.0277915	transcript	protein_coding	-
RP11-468E2.2	chr14	24651234	24651324	0.0277915	three_prime_UTR	protein_coding	-
TGM1	chr14	24723862	24723930	0.0215751	CDS	protein_coding	-
RABGGTA	chr14	24739103	24739229	0.0274635	transcript	protein_coding	-
LTB4R	chr14	24785252	24785393	0.00159993	gene	protein_coding	+
RIPK3	chr14	24808218	24808265	0.0254038	transcript	protein_coding	-
FOXG1	chr14	29237201	29237376	0.0364577	gene	protein_coding	+
AKAP6	chr14	32954048	32954084	8.38e-05	transcript	protein_coding	+
NPAS3	chr14	34245719	34245728	1.13e-06	transcript	protein_coding	+
NKX2-1	chr14	36987059	36987165	0.0202896	exon	protein_coding	-
RP11-896J10.3	chr14	36987059	36987165	0.0202896	gene	processed_transcript	-
FRMD6	chr14	52182021	52182203	0.019268	transcript	protein_coding	+
PTGER2	chr14	52781952	52782101	0.000144293	exon	protein_coding	+
PSMA3	chr14	58258909	58258919	0.0192123	exon	protein_coding	+
C14orf37	chr14	58706596	58706605	5.63e-155	gene	protein_coding	-
RTN1	chr14	60193655	60193824	0.000625113	CDS	protein_coding	-
SIX4	chr14	61186570	61186612	0.0211975	transcript	protein_coding	-
RP11-193F5.1	chr14	61439190	61439275	0.0196094	gene	processed_transcript	+
PRKCH	chr14	61747422	61747529	0.0192811	transcript	protein_coding	+
TMEM30B	chr14	61747559	61747645	0.0255424	gene	protein_coding	-
CTD-2302E22.5	chr14	64061822	64061895	0.0368605	gene	processed_pseudogene	-
ZBTB25	chr14	64926636	64926775	0.000641474	gene	protein_coding	-
HSPA2	chr14	65008251	65008380	0.0055657	transcript	protein_coding	+
SPTB	chr14	65262168	65262293	0.0208947	CDS	protein_coding	-
FUT8	chr14	66209673	66209703	0.0190795	three_prime_UTR	protein_coding	+
MPP5	chr14	67762206	67762251	1.2e-07	gene	protein_coding	+
PLEKHH1	chr14	68031430	68031508	0.0203954	gene	protein_coding	+
ZFP36L1	chr14	69256897	69256935	0.0203748	transcript	protein_coding	-
SRSF5	chr14	70235868	70235912	0.0194814	transcript	protein_coding	+
SLC8A3	chr14	70515399	70515533	0.00379004	exon	protein_coding	-
TTC9	chr14	71136298	71136330	0.0192302	gene	protein_coding	+
MAP3K9	chr14	71197091	71197178	0.0197413	three_prime_UTR	protein_coding	-
DCAF4	chr14	73424810	73424921	0.0206787	exon	protein_coding	+
PAPLN	chr14	73733409	73733462	0.0212981	transcript	protein_coding	+
ZNF410	chr14	74398911	74398979	0.0198968	exon	protein_coding	+
RP5-1021I20.4	chr14	74398911	74398979	0.0198968	three_prime_UTR	protein_coding	+
FAM161B	chr14	74416735	74416894	0.00480643	CDS	protein_coding	-
POMT2	chr14	77786797	77786869	0.0198778	CDS	protein_coding	-
ISM2	chr14	77941989	77942109	0.00430296	three_prime_UTR	protein_coding	-
C14orf145	chr14	81175369	81175418	0.019141	transcript	protein_coding	-
PTPN21	chr14	88945540	88945579	0.0194045	CDS	protein_coding	-
ZC3H14	chr14	89029949	89030097	0.00438284	five_prime_UTR	protein_coding	+
FOXN3	chr14	89994720	89994761	0.00368364	gene	protein_coding	-
RP11-33N16.3	chr14	89994720	89994761	0.00368364	gene	processed_transcript	-
FBLN5	chr14	92403364	92403438	0.019579	CDS	protein_coding	-
TRIP11	chr14	92470426	92470468	0.0193421	transcript	protein_coding	-
NDUFB1	chr14	92582466	92582517	0.0212679	three_prime_UTR	protein_coding	-
RIN3	chr14	93154429	93154500	0.0193939	CDS	protein_coding	+
SERPINA1	chr14	94849221	94849526	8.86e-13	CDS	protein_coding	-
CLMN	chr14	95693126	95693193	0.0194031	transcript	protein_coding	-
RP11-1070N10.3	chr14	95983386	95983518	0.0106484	gene	lincRNA	+
BDKRB2	chr14	96706864	96706924	0.0194345	exon	protein_coding	+
RP11-404P21.8	chr14	96706864	96706924	0.0194345	gene	protein_coding	+
BCL11B	chr14	99641299	99641403	0.00393454	exon	protein_coding	-
DEGS2	chr14	100615762	100615942	2.46e-05	CDS	protein_coding	-
SLC25A47	chr14	100793674	100793749	0.0232181	CDS	protein_coding	+
CTD-2062F14.3	chr14	101005583	101005673	0.00905019	gene	lincRNA	+
RTL1	chr14	101347471	101347703	0.00334087	gene	protein_coding	-
TECPR2	chr14	102965045	102965107	0.0196033	exon	protein_coding	+
CDC42BPB	chr14	103406475	103406506	0.0194146	transcript	protein_coding	-
RP11-736N17.3	chr14	103615628	103615724	0.0490012	gene	processed_pseudogene	+
CKB	chr14	103988753	103988783	0.0305337	transcript	protein_coding	-
TRMT61A	chr14	103996445	103996604	0.00952735	gene	protein_coding	+
KLC1	chr14	104109680	104109739	0.0195924	transcript	protein_coding	+
RP11-73M18.2	chr14	104109680	104109739	0.0195924	gene	protein_coding	+
PPP1R13B	chr14	104206401	104206514	0.0200498	CDS	protein_coding	-
KIF26A	chr14	104642700	104642816	0.00515631	CDS	protein_coding	+
RP11-982M15.6	chr14	105148773	105148936	0.0314929	gene	lincRNA	+
CEP170B	chr14	105344732	105344905	0.00612636	CDS	protein_coding	+
PLD4	chr14	105395201	105395270	0.0245132	transcript	protein_coding	+
AHNAK2	chr14	105416375	105416452	0.0230694	exon	protein_coding	-
CDCA4	chr14	105477870	105477952	0.0217401	exon	protein_coding	-
JAG2	chr14	105614467	105614607	0.00599458	transcript	protein_coding	-
BRF1	chr14	105716326	105716408	0.0202084	transcript	protein_coding	-
MTA1	chr14	105935458	105935553	0.0225261	transcript	protein_coding	+
AL928742.12	chr14	106066420	106066561	0.00832653	gene	lincRNA	-
IGHE	chr14	106066420	106066561	0.00832653	gene	IG_C_gene	-
IGHG2	chr14	106110045	106110249	0.0230485	gene	IG_C_gene	-
IGHD	chr14	106307238	106307341	0.0252541	transcript	IG_C_gene	-
RP11-492D6.3	chr15	20450191	20450264	0.00435183	exon	unprocessed_pseudogene	-
CYFIP1	chr15	22921640	22921747	0.0202926	transcript	protein_coding	+
MAGEL2	chr15	23890855	23891024	0.000154192	gene	protein_coding	-
AC124309.1	chr15	23890855	23891024	0.000154192	gene	pseudogene	-
NPAP1	chr15	24921060	24921130	0.0224046	CDS	protein_coding	+
HERC2	chr15	28458908	28459051	0.00405029	CDS	protein_coding	-
FAN1	chr15	31221564	31221703	0.00423631	transcript	protein_coding	+
TRPM1	chr15	31340085	31340247	0.00393191	CDS	protein_coding	-
OTUD7A	chr15	31776512	31776576	0.0192774	CDS	protein_coding	-
CSNK1A1P1	chr15	37110451	37110605	0.00429364	exon	transcribed_processed_pseudogene	-
C15orf56	chr15	40544842	40544928	0.0327918	transcript	processed_transcript	-
PLCB2	chr15	40573917	40574029	0.022681	transcript	protein_coding	-
ANKRD63	chr15	40573917	40574029	0.022681	CDS	protein_coding	-
C15orf52	chr15	40627183	40627214	0.0206822	three_prime_UTR	protein_coding	-
DISP2	chr15	40661215	40661236	0.020607	CDS	protein_coding	+
IVD	chr15	40698045	40698156	0.00413094	exon	protein_coding	+
DLL4	chr15	41228813	41228951	0.00117666	CDS	protein_coding	+
CHAC1	chr15	41245792	41245890	0.0266008	exon	protein_coding	+
RPAP1	chr15	41814299	41814422	0.00482461	CDS	protein_coding	-
JMJD7-PLA2G4B	chr15	42128575	42128674	0.0223876	transcript	protein_coding	+
JMJD7	chr15	42128575	42128674	0.0223876	transcript	protein_coding	+
CTD-2382E5.1	chr15	42289333	42289430	0.020388	exon	antisense	+
STARD9	chr15	42988014	42988120	0.0203254	CDS	protein_coding	+
TP53BP1	chr15	43707850	43707871	0.0191973	transcript	protein_coding	-
MAP1A	chr15	43821892	43821998	0.024125	CDS	protein_coding	+
CATSPER2	chr15	43941161	43941233	0.0198278	gene	protein_coding	-
SERF2	chr15	44084553	44084613	0.0211104	five_prime_UTR	protein_coding	+
DUOX2	chr15	45386815	45386947	0.00503392	CDS	protein_coding	-
DUOX1	chr15	45436268	45436397	0.00443966	CDS	protein_coding	+
CTD-2651B20.7	chr15	45490778	45490823	1.69e-24	gene	sense_intronic	-
SHF	chr15	45490778	45490823	1.69e-24	gene	protein_coding	-
CTD-2651B20.6	chr15	45492574	45492648	1.81e-09	gene	sense_intronic	-
SPATA5L1	chr15	45694682	45694801	0.0213885	exon	protein_coding	+
SHC4	chr15	49254973	49255077	0.0192659	CDS	protein_coding	-
DTWD1	chr15	49935499	49935630	0.000720734	CDS	protein_coding	+
TNFAIP8L3	chr15	51350294	51350389	0.0195987	exon	protein_coding	-
MAPK6	chr15	52263841	52263943	0.0196592	transcript	protein_coding	+
BCL2L10	chr15	52404721	52404774	0.0251718	gene	protein_coding	-
KIAA1370	chr15	52955990	52955999	0.0190455	gene	protein_coding	-
ONECUT1	chr15	53081792	53081835	0.0197087	CDS	protein_coding	-
ADAM10	chr15	58833996	58834037	0.024327	five_prime_UTR	protein_coding	+
LIPC	chr15	58834042	58834130	0.0193346	exon	protein_coding	+
SLTM	chr15	59224574	59224619	0.0194565	exon	protein_coding	-
FOXB1	chr15	60297620	60297697	0.0194068	transcript	protein_coding	+
RORA	chr15	60884561	60884706	0.00382866	CDS	protein_coding	-
VPS13C	chr15	62208021	62208127	0.00384437	transcript	protein_coding	-
TLN2	chr15	62888462	62888548	0.0192951	transcript	protein_coding	+
HERC1	chr15	63932554	63932621	0.0195295	CDS	protein_coding	-
PIF1	chr15	65113585	65113660	0.0229294	transcript	protein_coding	-
ANKDD1A	chr15	65217428	65217532	0.0203929	transcript	protein_coding	+
AC069368.3	chr15	65217428	65217532	0.0203929	gene	protein_coding	+
IGDCC3	chr15	65622938	65623014	0.0202174	CDS	protein_coding	-
RPL4	chr15	66793589	66793630	1.68e-08	transcript	protein_coding	-
SNORD18C	chr15	66793589	66793630	1.68e-08	gene	snoRNA	-
SNORD18B	chr15	66794358	66794397	0.000112048	gene	snoRNA	-
SNORD16	chr15	66795147	66795181	0.021776	gene	snoRNA	-
SMAD6	chr15	67073138	67073220	0.00392145	gene	protein_coding	+
RPLP1	chr15	69745291	69745335	0.00854887	exon	protein_coding	+
TLE3	chr15	70387865	70387947	0.0218373	CDS	protein_coding	-
THSD4	chr15	71545027	71545045	4.93e-35	gene	protein_coding	+
BBS4	chr15	72992627	72992670	0.0193514	transcript	protein_coding	+
ADPGK	chr15	73076030	73076094	0.00401854	exon	protein_coding	-
PML	chr15	74336941	74337035	0.0207923	CDS	protein_coding	+
ISLR2	chr15	74425601	74425750	0.00443386	transcript	protein_coding	+
CYP11A1	chr15	74631945	74632068	0.00412319	CDS	protein_coding	-
SEMA7A	chr15	74711005	74711139	0.0210244	gene	protein_coding	-
ARID3B	chr15	74887911	74888043	0.00422552	CDS	protein_coding	+
ULK3	chr15	75134662	75134770	0.00554816	transcript	protein_coding	-
C15orf39	chr15	75500820	75500934	0.0265869	exon	protein_coding	+
NEIL1	chr15	75645064	75645216	0.00565445	exon	protein_coding	+
CSPG4	chr15	75979621	75979673	0.0215324	CDS	protein_coding	-
RP11-24M17.7	chr15	76030486	76030618	0.00467799	gene	antisense	-
LINGO1	chr15	77906691	77906772	0.0193531	exon	protein_coding	-
RP11-114H24.5	chr15	78272277	78272390	0.022452	exon	transcribed_unprocessed_pseudogene	+
IDH3A	chr15	78441801	78441922	0.0212879	transcript	protein_coding	+
RP11-762H8.4	chr15	78574521	78574557	0.0200387	gene	sense_intronic	-
WDR61	chr15	78574521	78574557	0.0200387	transcript	protein_coding	-
ADAMTS7	chr15	79069616	79069722	0.0206648	gene	protein_coding	-
MORF4L1	chr15	79152918	79152986	1.57e-15	transcript	protein_coding	+
ZFAND6	chr15	80410358	80410437	0.0199358	transcript	protein_coding	+
RP11-351M8.2	chr15	81217872	81217951	0.0199335	gene	antisense	-
MESDC1	chr15	81295469	81295522	0.0262095	CDS	protein_coding	+
RPS17	chr15	83209176	83209180	1.05e-05	gene	protein_coding	-
RP11-152F13.10	chr15	83209176	83209180	1.05e-05	transcript	protein_coding	-
ALPK3	chr15	85383045	85383166	0.0208875	CDS	protein_coding	+
RP11-217B1.2	chr15	89878331	89878373	0	gene	antisense	+
TICRR	chr15	90168224	90168355	0.0222001	CDS	protein_coding	+
KIF7	chr15	90177023	90177126	0.0224447	CDS	protein_coding	-
PLIN1	chr15	90213208	90213266	0.0204631	CDS	protein_coding	-
MESP1	chr15	90294079	90294169	0.0342951	transcript	protein_coding	-
ZNF710	chr15	90610891	90611035	0.00405959	exon	protein_coding	+
GABARAPL3	chr15	90892331	90892520	0.00141213	gene	processed_pseudogene	-
RCCD1	chr15	91505834	91505908	0.0264184	exon	protein_coding	+
NR2F2	chr15	96875386	96875414	0.0203839	exon	protein_coding	+
IGF1R	chr15	99420730	99420779	0.00382518	transcript	protein_coding	+
RP11-654A16.1	chr15	99434577	99434694	0.00457425	gene	antisense	-
RP11-6O2.4	chr15	99671784	99671887	0.0377771	gene	antisense	-
LYSMD4	chr15	100272058	100272111	0.020313	exon	protein_coding	-
DNM1P46	chr15	100339871	100339962	0.0221657	transcript	transcribed_unprocessed_pseudogene	-
LRRK1	chr15	101593179	101593323	0.0038856	CDS	protein_coding	+
CTD-2611K5.6	chr15	102295479	102295526	0.0204498	transcript	transcribed_unprocessed_pseudogene	+
RHBDF1	chr16	113661	113873	0.000234415	CDS	protein_coding	-
HBA2	chr16	223520	223619	0.047826	gene	protein_coding	+
ARHGDIG	chr16	318769	318854	0.0221133	five_prime_UTR	protein_coding	+
FAM234A	chr16	318769	318854	0.0221133	CDS	protein_coding	+
AC004754.3	chr16	318769	318854	0.0221133	CDS	protein_coding	+
TMEM8A	chr16	427532	427679	0.000926428	transcript	protein_coding	-
NME4	chr16	448990	449105	0.0246503	transcript	protein_coding	+
RAB40C	chr16	675991	676062	0.0203441	exon	protein_coding	+
WFIKKN1	chr16	683942	684055	0.0411688	gene	protein_coding	+
WDR90	chr16	706543	706628	0.0345487	transcript	protein_coding	+
RHOT2	chr16	720948	721036	0.0367812	gene	protein_coding	+
LA16c-313D11.12	chr16	740307	740434	0.0291198	transcript	processed_transcript	+
FBXL16	chr16	746989	747123	0.00567034	CDS	protein_coding	-
MSLN	chr16	812663	812740	0.0261777	transcript	protein_coding	+
MSLNL	chr16	820162	820285	0.0059492	transcript	protein_coding	-
CHTF18	chr16	838639	838716	0.0284206	transcript	protein_coding	+
RP11-161M6.5	chr16	1115919	1116033	0.0207753	gene	lincRNA	+
CACNA1H	chr16	1270239	1270314	0.0213877	CDS	protein_coding	+
TELO2	chr16	1550321	1550365	0.0229226	CDS	protein_coding	+
IFT140	chr16	1574617	1574730	0.00412651	exon	protein_coding	-
TMEM204	chr16	1591957	1592071	0.00421164	CDS	protein_coding	+
CRAMP1	chr16	1706663	1706802	0.00439434	CDS	protein_coding	+
HN1L	chr16	1728260	1728323	0.00409123	five_prime_UTR	protein_coding	+
LA16c-431H6.6	chr16	1728260	1728323	0.00409123	gene	protein_coding	+
EME2	chr16	1825267	1825391	0.0100074	transcript	protein_coding	+
NUBP2	chr16	1837967	1838041	0.026284	CDS	protein_coding	+
IGFALS	chr16	1841796	1841939	0.000289294	exon	protein_coding	-
SPSB3	chr16	1841796	1841939	0.000289294	gene	protein_coding	-
HAGH	chr16	1859291	1859375	0.0212094	transcript	protein_coding	-
RPL3L	chr16	2003986	2004095	0.0243394	transcript	protein_coding	-
TBL3	chr16	2028263	2028389	0.00655397	transcript	protein_coding	+
AC005606.15	chr16	2048270	2048318	0.0340332	exon	lincRNA	+
ZNF598	chr16	2051575	2051737	0.00229929	transcript	protein_coding	-
TSC2	chr16	2133941	2133981	0.0216552	transcript	protein_coding	+
PKD1	chr16	2161284	2161407	0.00501732	CDS	protein_coding	-
TRAF7	chr16	2226472	2226595	0.00542516	CDS	protein_coding	+
CASKIN1	chr16	2229659	2229725	0.0252662	CDS	protein_coding	-
E4F1	chr16	2284147	2284315	0.0103882	transcript	protein_coding	+
DNASE1L2	chr16	2287616	2287735	0.0308739	gene	protein_coding	+
ECI1	chr16	2301518	2301552	0.0203473	transcript	protein_coding	-
ABCA3	chr16	2336841	2336996	0.00449428	CDS	protein_coding	-
C16orf59	chr16	2510400	2510531	0.00269625	gene	protein_coding	+
ATP6V0C	chr16	2569727	2569776	0.0212581	gene	protein_coding	+
RP11-20I23.1	chr16	2569727	2569776	0.0212581	three_prime_UTR	protein_coding	+
RP11-20I23.3	chr16	2569727	2569776	0.0212581	gene	protein_coding	+
PRSS27	chr16	2763605	2763677	0.0237099	transcript	protein_coding	-
SRRM2	chr16	2819190	2819214	0.0216761	transcript	protein_coding	+
PAQR4	chr16	3021592	3021675	0.0318998	gene	protein_coding	+
ZNF205	chr16	3168830	3168913	0.026948	gene	protein_coding	+
RP11-473M20.14	chr16	3170098	3170139	0.0203855	transcript	antisense	-
ZNF213	chr16	3190971	3191070	0.0246073	gene	protein_coding	+
AJ003147.9	chr16	3242042	3242074	1.27e-06	gene	antisense	+
OR2C1	chr16	3406309	3406447	0.0202781	gene	protein_coding	+
LA16c-306E5.3	chr16	3544730	3544798	0.0201882	gene	processed_transcript	+
NLRC3	chr16	3614118	3614210	0.0229308	CDS	protein_coding	-
CREBBP	chr16	3929828	3929949	0.000701937	CDS	protein_coding	-
CORO7-PAM16	chr16	4431752	4431843	0.00011331	transcript	protein_coding	-
CORO7	chr16	4431752	4431843	0.00011331	transcript	protein_coding	-
VASN	chr16	4432568	4432646	0.0215778	exon	protein_coding	+
MGRN1	chr16	4739591	4739630	0.0198224	exon	protein_coding	+
ANKS3	chr16	4750753	4750853	0.0213637	three_prime_UTR	protein_coding	-
UBN1	chr16	4902992	4903074	0.00414454	exon	protein_coding	+
PPL	chr16	4940221	4940328	0.0215416	transcript	protein_coding	-
SEC14L5	chr16	5053505	5053597	0.0198433	CDS	protein_coding	+
RBFOX1	chr16	5580953	5580974	3.48e-22	transcript	protein_coding	+
PMM2	chr16	8891624	8891771	0.0203677	five_prime_UTR	protein_coding	+
ATF7IP2	chr16	10567751	10567848	0.0193728	CDS	protein_coding	+
CIITA	chr16	11000877	11000895	0.0191367	CDS	protein_coding	+
CLEC16A	chr16	11272366	11272502	0.0195228	gene	protein_coding	+
CTD-3088G3.8	chr16	11554327	11554426	0.0197462	CDS	protein_coding	-
RSL1D1	chr16	11933570	11933693	0.00510235	CDS	protein_coding	-
GSPT1	chr16	12009287	12009327	0.0197846	transcript	protein_coding	-
SHISA9	chr16	13328923	13329082	0.000620692	exon	protein_coding	+
PDXDC1	chr16	15128197	15128321	0.00410856	exon	protein_coding	+
MYH11	chr16	15844007	15844097	0.0200201	CDS	protein_coding	-
GPRC5B	chr16	19883610	19883721	0.00428976	CDS	protein_coding	-
UMOD	chr16	20359986	20360202	0.000143449	CDS	protein_coding	-
CTD-2547E10.2	chr16	21531333	21531457	0.00398117	exon	transcribed_unprocessed_pseudogene	-
SLC7A5P2	chr16	21531333	21531457	0.00398117	gene	transcribed_processed_pseudogene	-
POLR3E	chr16	22328425	22328517	0.0213417	transcript	protein_coding	+
EARS2	chr16	23568798	23568964	0.0041866	exon	protein_coding	-
NDUFAB1	chr16	23607485	23607557	0.0223636	transcript	protein_coding	-
PLK1	chr16	23690343	23690441	0.020958	exon	protein_coding	+
TNRC6A	chr16	24776061	24776129	0.0201767	gene	protein_coding	+
RP11-673P17.1	chr16	27078602	27078715	0.00737332	gene	lincRNA	+
GTF3C1	chr16	27489789	27489818	0.0195427	transcript	protein_coding	-
ATP2A1	chr16	28899068	28899163	0.0238331	transcript	protein_coding	+
C16orf92	chr16	30036681	30036782	0.0269267	gene	protein_coding	+
PPP4C	chr16	30096635	30096696	0.00477454	gene	protein_coding	+
CD2BP2	chr16	30364825	30364913	0.0269539	gene	protein_coding	-
TBC1D10B	chr16	30369245	30369305	0.0219622	three_prime_UTR	protein_coding	-
ZNF48	chr16	30409949	30410066	0.0243221	CDS	protein_coding	+
ZNF747	chr16	30543882	30543994	0.0220707	three_prime_UTR	protein_coding	-
AC002310.11	chr16	30543882	30543994	0.0220707	exon	protein_coding	-
ZNF689	chr16	30621286	30621354	0.0195854	CDS	protein_coding	-
ZNF629	chr16	30794679	30794767	0.00568152	exon	protein_coding	-
STX4	chr16	31045345	31045451	0.00513398	transcript	protein_coding	+
ZNF668	chr16	31075201	31075288	0.0246398	transcript	protein_coding	-
PRSS8	chr16	31144567	31144668	0.0253208	exon	protein_coding	-
TRIM72	chr16	31235937	31236022	0.0269016	CDS	protein_coding	+
ITGAX	chr16	31368532	31368638	0.0214336	transcript	protein_coding	+
ARMC5	chr16	31476154	31476224	0.0270308	CDS	protein_coding	+
SLC5A2	chr16	31496200	31496289	0.0295038	transcript	protein_coding	+
C16orf58	chr16	31505135	31505273	0.00086951	exon	protein_coding	-
RP11-812E19.6	chr16	33730674	33730888	0.000739114	exon	transcribed_unprocessed_pseudogene	-
NETO2	chr16	47117352	47117455	0.0198661	exon	protein_coding	-
ABCC11	chr16	48261018	48261078	0.0196916	transcript	protein_coding	-
TMEM188	chr16	50059164	50059278	0.0207021	five_prime_UTR	protein_coding	+
ADCY7	chr16	50344722	50344823	0.0201382	CDS	protein_coding	+
NOD2	chr16	50746223	50746253	0.0196205	CDS	protein_coding	+
RPGRIP1L	chr16	53679673	53679834	0.019841	CDS	protein_coding	-
IRX3	chr16	54318803	54318882	0.0251905	gene	protein_coding	-
AMFR	chr16	56452895	56452908	0.000608378	transcript	protein_coding	-
SLC12A3	chr16	56904042	56904141	0.0207302	CDS	protein_coding	+
ARL2BP	chr16	57279143	57279303	0.00746968	five_prime_UTR	protein_coding	+
CX3CL1	chr16	57406478	57406623	0.00506231	five_prime_UTR	protein_coding	+
CCDC102A	chr16	57552069	57552169	0.0224633	CDS	protein_coding	-
KIFC3	chr16	57794733	57794937	0.0001017	transcript	protein_coding	-
ZNF319	chr16	58031968	58032098	0.0090966	exon	protein_coding	-
CCDC113	chr16	58283895	58283954	0.0196945	five_prime_UTR	protein_coding	+
SETD6	chr16	58550811	58550882	0.0246889	transcript	protein_coding	+
CNOT1	chr16	58582402	58582427	0.0194704	transcript	protein_coding	-
SNORA46	chr16	58582402	58582427	0.0194704	gene	snoRNA	-
GOT2	chr16	58767921	58768089	0.00013368	transcript	protein_coding	-
DYNC1LI2	chr16	66785211	66785306	0.00442524	CDS	protein_coding	-
EXOC3L1	chr16	67222728	67222823	0.0068576	CDS	protein_coding	-
FHOD1	chr16	67268079	67268157	0.0247545	CDS	protein_coding	-
SLC9A5	chr16	67304906	67305085	0.000940862	CDS	protein_coding	+
RP11-167P11.3	chr16	67681426	67681503	0.0270266	transcript	protein_coding	+
C16orf86	chr16	67702233	67702322	0.039166	transcript	protein_coding	+
EDC4	chr16	67915591	67915718	0.0328679	transcript	protein_coding	+
LCAT	chr16	67976543	67976654	0.00137286	transcript	protein_coding	-
SLC12A4	chr16	67980088	67980226	0.023525	transcript	protein_coding	-
DPEP3	chr16	68014291	68014401	0.0279289	transcript	protein_coding	-
SLC7A6OS	chr16	68321648	68321728	0.00410015	transcript	protein_coding	-
SMPD3	chr16	68405122	68405226	0.0196361	CDS	protein_coding	-
SNTB2	chr16	69293983	69294103	0.00389317	three_prime_UTR	protein_coding	+
TERF2	chr16	69419507	69419653	0.00419584	CDS	protein_coding	-
CYB5B	chr16	69461894	69461979	1.44e-06	gene	protein_coding	+
WWP2	chr16	69951683	69951746	0.0194508	exon	protein_coding	+
DDX19B	chr16	70328768	70328890	0.004135	exon	protein_coding	+
FUK	chr16	70508799	70508904	0.0224318	transcript	protein_coding	+
SNORD111B	chr16	70563455	70563487	0.00397584	gene	snoRNA	+
SF3B3	chr16	70563455	70563487	0.00397584	transcript	protein_coding	+
VAC14	chr16	70812924	70812937	1.77e-33	transcript	protein_coding	-
DHX38	chr16	72132664	72132739	0.0222797	transcript	protein_coding	+
CLEC18B	chr16	74443529	74443598	0.0221453	CDS	protein_coding	-
LDHD	chr16	75146269	75146367	0.0243346	exon	protein_coding	-
BCAR1	chr16	75276749	75276819	0.0219047	CDS	protein_coding	-
CHST6	chr16	75513378	75513467	0.00464518	exon	protein_coding	-
CHST5	chr16	75563805	75563954	0.00099736	CDS	protein_coding	-
RP11-77K12.7	chr16	75563805	75563954	0.00099736	three_prime_UTR	protein_coding	-
MAF	chr16	79633742	79633811	0.0201643	transcript	protein_coding	-
CMIP	chr16	81711959	81712105	0.00392864	CDS	protein_coding	+
HSBP1	chr16	83842215	83842266	0.0209221	transcript	protein_coding	+
OSGIN1	chr16	83998970	83999062	0.0212796	transcript	protein_coding	+
TAF1C	chr16	84216943	84217068	0.0021249	transcript	protein_coding	-
KCNG4	chr16	84270514	84270607	0.0217313	exon	protein_coding	-
COX4I1	chr16	85838638	85838708	0.000973607	transcript	protein_coding	+
FOXC2	chr16	86601078	86601225	0.0158783	gene	protein_coding	+
FBXO31	chr16	87417615	87417627	5.04e-57	transcript	protein_coding	-
KLHDC4	chr16	87742964	87743124	0.00454364	transcript	protein_coding	-
RNF166	chr16	88772584	88772663	0.0210287	CDS	protein_coding	-
PIEZO1	chr16	88783993	88784040	0.0213476	transcript	protein_coding	-
RP5-1142A6.2	chr16	88804347	88804471	0.00827162	exon	antisense	+
ANKRD11	chr16	89347302	89347381	0.0202223	CDS	protein_coding	-
RPL13	chr16	89627631	89627703	8.62e-05	gene	protein_coding	+
SPATA33	chr16	89724298	89724416	0.000774749	five_prime_UTR	protein_coding	+
RP11-368I7.2	chr16	89782767	89782908	0.00125228	exon	antisense	+
TUBB3	chr16	89999105	89999194	0.0233992	exon	protein_coding	+
RP11-566K11.2	chr16	89999105	89999194	0.0233992	gene	protein_coding	+
AC108004.3	chr17	260231	260319	0.000752026	transcript	antisense	-
FAM57A	chr17	635976	636069	0.00487323	exon	protein_coding	+
GLOD4	chr17	680005	680132	0.00449781	transcript	protein_coding	-
YWHAE	chr17	1247852	1247905	0.00420277	three_prime_UTR	protein_coding	-
SLC43A2	chr17	1531029	1531169	0.000722701	exon	protein_coding	-
PRPF8	chr17	1582777	1582785	0.0194753	transcript	protein_coding	-
WDR81	chr17	1640821	1641011	0.00706582	CDS	protein_coding	+
RTN4RL1	chr17	1840936	1841004	0.0195162	exon	protein_coding	-
SNORD91B	chr17	2232417	2232477	0.021339	gene	snoRNA	-
SNORD91A	chr17	2233577	2233605	0.0200847	gene	snoRNA	-
TSR1	chr17	2233577	2233605	0.0200847	gene	protein_coding	-
SGSM2	chr17	2275527	2275574	0.0207239	CDS	protein_coding	+
MNT	chr17	2290428	2290503	0.0224428	exon	protein_coding	-
TRPV1	chr17	3498925	3498972	0.0195756	five_prime_UTR	protein_coding	-
RP11-235E17.2	chr17	3498925	3498972	0.0195756	gene	protein_coding	-
CTNS	chr17	3563872	3564045	0.000924873	exon	protein_coding	+
ATP2A3	chr17	3850981	3851089	0.000133615	CDS	protein_coding	-
CYB5D2	chr17	4088249	4088340	0.0202927	gene	protein_coding	+
SPNS2	chr17	4441138	4441265	0.021632	exon	protein_coding	+
MYBBP1A	chr17	4458486	4458615	0.00577817	CDS	protein_coding	-
KIF1C	chr17	4925830	4925911	0.0221049	CDS	protein_coding	+
BCL6B	chr17	6930217	6930295	0.0232484	exon	protein_coding	+
ASGR1	chr17	7077028	7077145	0.0268958	exon	protein_coding	-
DLG4	chr17	7106720	7106787	0.0214583	transcript	protein_coding	-
SLC2A4	chr17	7189091	7189235	0.0071385	gene	protein_coding	+
EIF5A	chr17	7213060	7213089	0.0218042	gene	protein_coding	+
NEURL4	chr17	7224733	7224824	0.0233625	CDS	protein_coding	-
C17orf74	chr17	7330285	7330389	0.0242063	gene	protein_coding	+
RP11-104H15.7	chr17	7330285	7330389	0.0242063	gene	processed_transcript	+
CHRNB1	chr17	7359170	7359199	0.0200232	five_prime_UTR	protein_coding	+
ZBTB4	chr17	7369952	7370039	0.00479674	CDS	protein_coding	-
POLR2A	chr17	7415619	7415694	0.0232577	transcript	protein_coding	+
TNFSF12	chr17	7452843	7452962	0.0239697	gene	protein_coding	+
TNFSF12-TNFSF13	chr17	7452843	7452962	0.0239697	gene	protein_coding	+
SNORA48	chr17	7478121	7478171	0.00135119	gene	snoRNA	+
EIF4A1	chr17	7480188	7480275	1.36e-23	transcript	protein_coding	+
RP11-186B7.4	chr17	7480188	7480275	1.36e-23	gene	processed_transcript	+
SNORD10	chr17	7480188	7480275	1.36e-23	gene	snoRNA	+
SENP3-EIF4A1	chr17	7480188	7480275	1.36e-23	gene	protein_coding	+
TP53	chr17	7578275	7578457	0.00448052	transcript	protein_coding	-
DNAH2	chr17	7652617	7652628	0.00369314	gene	protein_coding	+
KDM6B	chr17	7752502	7752625	0.0061398	CDS	protein_coding	+
CNTROB	chr17	7837784	7837871	0.0218355	transcript	protein_coding	+
MIR3676	chr17	8090536	8090543	1.74e-46	gene	miRNA	+
LINC00324	chr17	8126137	8126151	2.24e-24	gene	lincRNA	-
CTC1	chr17	8130292	8130324	3.1e-14	three_prime_UTR	protein_coding	-
PFAS	chr17	8171965	8172012	0.0209792	transcript	protein_coding	+
TMEM107	chr17	8173448	8173468	2.21e-13	transcript	protein_coding	-
RPL26	chr17	8285490	8285554	0.000743883	gene	protein_coding	-
RP11-849F2.7	chr17	8285490	8285554	0.000743883	CDS	protein_coding	-
NDEL1	chr17	8370485	8370565	0.0199011	transcript	protein_coding	+
MYH13	chr17	10259172	10259192	7.73e-25	gene	protein_coding	-
TVP23C	chr17	15466689	15466806	0.00403239	CDS	protein_coding	-
TVP23C-CDRT4	chr17	15466689	15466806	0.00403239	CDS	protein_coding	-
LRRC75A-AS1	chr17	16344567	16344612	0.020068	transcript	processed_transcript	+
PLD6	chr17	17109353	17109580	3.67e-06	CDS	protein_coding	-
RP11-45M22.4	chr17	17109353	17109580	3.67e-06	gene	protein_coding	-
FLCN	chr17	17131182	17131319	0.00488415	transcript	protein_coding	-
RASD1	chr17	17398452	17398579	0.0115531	exon	protein_coding	-
PEMT	chr17	17412044	17412129	0.00387861	exon	protein_coding	-
RAI1	chr17	17697166	17697274	0.00399142	exon	protein_coding	+
SREBF1	chr17	17720602	17720706	0.0222956	transcript	protein_coding	-
TOM1L2	chr17	17851163	17851177	0.00369924	transcript	protein_coding	-
ATPAF2	chr17	17921938	17922054	0.00405121	exon	protein_coding	-
FLII	chr17	18149144	18149173	0.0217128	transcript	protein_coding	-
MIEF2	chr17	18167586	18167720	0.00839596	transcript	protein_coding	+
TOP3A	chr17	18183852	18183986	0.0217633	exon	protein_coding	-
FAM83G	chr17	18906946	18906982	0.0202084	exon	protein_coding	-
SLC5A10	chr17	18922815	18922940	0.0214313	exon	protein_coding	+
SNORD3A	chr17	19091378	19091463	1.95e-07	transcript	snoRNA	+
SLC47A1	chr17	19411543	19411581	9.5e-10	transcript	protein_coding	+
MEIS3P2	chr17	20492842	20492954	0.012152	gene	processed_pseudogene	+
KCNJ12	chr17	21319284	21319321	0.000649423	exon	protein_coding	+
NOS2	chr17	26099218	26099334	0.00431281	CDS	protein_coding	-
SARM1	chr17	26699181	26699267	0.0214033	exon	protein_coding	+
CTB-96E2.3	chr17	26699181	26699267	0.0214033	gene	processed_transcript	+
FOXN1	chr17	26864301	26864401	0.00410464	CDS	protein_coding	+
SPAG5	chr17	26919694	26919772	0.0202672	CDS	protein_coding	-
RP11-192H23.4	chr17	26919694	26919772	0.0202672	transcript	protein_coding	-
RP11-192H23.7	chr17	26962705	26962798	0.0285597	gene	antisense	+
RAB34	chr17	27042890	27042918	0.0235765	transcript	protein_coding	-
RPL23A	chr17	27047582	27047637	4.93e-19	transcript	protein_coding	+
SNORD42B	chr17	27047582	27047637	4.93e-19	gene	snoRNA	+
SNORD42A	chr17	27050459	27050516	0.0155564	gene	snoRNA	+
SNORD4B	chr17	27050731	27050772	1.51e-07	gene	snoRNA	+
TRAF4	chr17	27076062	27076188	0.0068458	gene	protein_coding	+
PIPOX	chr17	27283949	27284078	0.0199747	transcript	protein_coding	+
MYO18A	chr17	27425799	27425856	0.0200024	CDS	protein_coding	-
TP53I13	chr17	27893351	27893476	0.021396	transcript	protein_coding	+
RP11-68I3.2	chr17	27893351	27893476	0.021396	gene	antisense	+
GIT1	chr17	27909962	27910049	0.0246841	transcript	protein_coding	-
NF1	chr17	29559797	29559997	0.00424877	CDS	protein_coding	+
LRRC37B	chr17	30348157	30348267	0.0203599	exon	protein_coding	+
PSMD11	chr17	30807975	30808010	8.28e-11	transcript	protein_coding	+
MYO1D	chr17	30939649	30939664	0.0190648	gene	protein_coding	-
C17orf102	chr17	32905971	32906045	0.0217309	gene	bidirectional_promoter_lncRNA	-
TMEM132E	chr17	32908046	32908180	0.00410168	five_prime_UTR	protein_coding	+
CCT6B	chr17	33288703	33288769	0.0195332	gene	protein_coding	-
RFFL	chr17	33348741	33348846	0.0199384	transcript	protein_coding	-
RAD51L3-RFFL	chr17	33348741	33348846	0.0199384	gene	protein_coding	-
AP2B1	chr17	33997914	33997956	0.0196164	CDS	protein_coding	+
GGNBP2	chr17	34901615	34901733	0.0043418	transcript	protein_coding	+
ARHGAP23	chr17	36623436	36623501	0.0201667	CDS	protein_coding	+
SRCIN1	chr17	36760707	36760818	0.0205643	CDS	protein_coding	-
CWC25	chr17	36960991	36961075	0.00404757	gene	protein_coding	-
RPL23	chr17	37006348	37006447	9.19e-06	transcript	protein_coding	-
PLXDC1	chr17	37309970	37309995	1.36e-63	transcript	protein_coding	-
RP5-906A24.2	chr17	37333515	37333636	0.00639884	gene	antisense	+
SNORD124	chr17	38183806	38183851	0.00422418	gene	snoRNA	-
MED24	chr17	38189456	38189537	0.000120437	transcript	protein_coding	-
RARA	chr17	38487527	38487644	0.020227	exon	protein_coding	+
TOP2A	chr17	38556459	38556515	0.0217123	CDS	protein_coding	-
KRT38	chr17	39596904	39597021	0.0281558	gene	protein_coding	-
KRT32	chr17	39616418	39616480	0.0221822	exon	protein_coding	-
KRT36	chr17	39643256	39643387	0.00592825	transcript	protein_coding	-
EIF1	chr17	39846339	39846379	0.0247696	exon	protein_coding	+
FKBP10	chr17	39974611	39974678	0.0227591	transcript	protein_coding	+
ACLY	chr17	40066516	40066538	0.0195472	transcript	protein_coding	-
RAB5C	chr17	40277311	40277367	0.0198133	three_prime_UTR	protein_coding	-
CTD-2132N18.3	chr17	40277311	40277367	0.0198133	transcript	protein_coding	-
GHDC	chr17	40344555	40344700	0.00786021	transcript	protein_coding	-
PLEKHH3	chr17	40823433	40823549	0.00661178	transcript	protein_coding	-
CNTNAP1	chr17	40837163	40837258	0.0226025	CDS	protein_coding	+
VPS25	chr17	40925846	40925895	0.022669	transcript	protein_coding	+
RPL27	chr17	41152012	41152067	0.00636746	transcript	protein_coding	+
HDAC5	chr17	42160871	42161010	0.000722548	transcript	protein_coding	-
CTB-175E5.7	chr17	42288159	42288285	0.0237112	gene	antisense	+
UBTF	chr17	42288488	42288594	0.0218815	CDS	protein_coding	-
NMT1	chr17	43185525	43185590	0.00400578	exon	protein_coding	+
PLCD3	chr17	43198468	43198597	0.0235347	CDS	protein_coding	-
RP13-890H12.2	chr17	43246952	43247049	0.0288775	exon	antisense	-
MAP3K14	chr17	43364165	43364297	0.00425902	CDS	protein_coding	-
PLEKHM1	chr17	43515161	43515336	0.0227358	three_prime_UTR	protein_coding	-
AC126544.4	chr17	43714236	43714247	1.12e-07	exon	transcribed_unitary_pseudogene	+
RP11-105N13.4	chr17	43714236	43714247	1.12e-07	gene	protein_coding	+
KANSL1	chr17	44296590	44296635	1.25e-06	transcript	protein_coding	-
OSBPL7	chr17	45886382	45886458	0.0239027	transcript	protein_coding	-
SCRN2	chr17	45916226	45916295	0.0240687	transcript	protein_coding	-
RP11-6N17.10	chr17	46058091	46058175	0.0206821	gene	antisense	-
CBX1	chr17	46152467	46152566	0.0203824	transcript	protein_coding	-
HOXB-AS1	chr17	46622058	46622150	0.0246174	transcript	antisense	+
HOXB5	chr17	46669447	46669481	0.020238	three_prime_UTR	protein_coding	-
HOXB3	chr17	46669447	46669481	0.020238	gene	protein_coding	-
HOXB-AS3	chr17	46670705	46670811	0.0213864	transcript	antisense	+
HOXB13	chr17	46805506	46805628	0.000244896	gene	protein_coding	-
UBE2Z	chr17	46985856	46985960	0.00449871	five_prime_UTR	protein_coding	+
IGF2BP1	chr17	47115729	47115799	0.0205982	exon	protein_coding	+
CDC27	chr17	47156483	47156499	0.0192949	exon	protein_coding	-
RP5-1029K10.2	chr17	47583755	47583842	0.0197063	exon	antisense	-
FAM117A	chr17	47788879	47788910	0.0191628	exon	protein_coding	-
COL1A1	chr17	48266000	48266179	0.00135955	transcript	protein_coding	-
CHAD	chr17	48545856	48545923	0.0240095	gene	protein_coding	-
LUC7L3	chr17	48829574	48829608	0.0198786	exon	protein_coding	+
RP11-506D12.5	chr17	48917667	48917787	0.00633763	exon	antisense	-
C17orf67	chr17	54912402	54912456	0.019423	gene	protein_coding	-
SRSF1	chr17	56081915	56081951	0.0213087	three_prime_UTR	protein_coding	-
RP11-159D12.5	chr17	56081915	56081951	0.0213087	gene	protein_coding	-
BZRAP1	chr17	56386103	56386196	0.021828	transcript	protein_coding	-
RNF43	chr17	56439913	56439982	0.019722	CDS	protein_coding	-
TRIM37	chr17	57175531	57175544	0.0190711	transcript	protein_coding	-
DHX40	chr17	57649005	57649066	0.000644589	transcript	protein_coding	+
C17orf82	chr17	59489927	59490080	0.0298185	gene	lincRNA	+
MED13	chr17	60105650	60105664	0.0191686	transcript	protein_coding	-
MRC2	chr17	60749126	60749224	0.0210722	CDS	protein_coding	+
CD79B	chr17	62008617	62008755	0.00303332	transcript	protein_coding	-
RP11-329L6.2	chr17	62223407	62223504	0.00704112	transcript	lincRNA	+
SNORD104	chr17	62223407	62223504	0.00704112	gene	snoRNA	+
DDX5	chr17	62500068	62500112	0.0250065	transcript	protein_coding	-
CEP112	chr17	63675247	63675258	0.0190345	transcript	protein_coding	-
BPTF	chr17	65962066	65962112	0.0193899	transcript	protein_coding	+
ARSG	chr17	66295245	66295343	0.0197014	transcript	protein_coding	+
SOX9-AS1	chr17	70119847	70119910	0.0193303	gene	processed_transcript	-
CDC42EP4	chr17	71281925	71281980	0.0203396	exon	protein_coding	-
RPL38	chr17	72205317	72205376	3.76e-07	CDS	protein_coding	+
GPRC5C	chr17	72436606	72436658	0.0202246	CDS	protein_coding	+
RAB37	chr17	72697848	72697967	0.0199617	transcript	protein_coding	+
SLC9A3R1	chr17	72745025	72745114	0.0042213	CDS	protein_coding	+
NAT9	chr17	72768297	72768389	0.0254372	transcript	protein_coding	-
OTOP3	chr17	72939667	72939805	0.0241413	CDS	protein_coding	+
KCTD2	chr17	73030023	73030091	9.43e-18	transcript	protein_coding	+
SUMO2	chr17	73163929	73163961	0.0199053	three_prime_UTR	protein_coding	-
HN1	chr17	73163929	73163961	0.0199053	transcript	protein_coding	-
KIAA0195	chr17	73492447	73492591	0.000707293	transcript	protein_coding	+
MYO15B	chr17	73616557	73616707	0.00578362	transcript	protein_coding	+
GALK1	chr17	73761088	73761201	0.0060513	exon	protein_coding	-
UNC13D	chr17	73831476	73831551	0.0211937	transcript	protein_coding	-
TRIM47	chr17	73872055	73872146	0.0326984	gene	protein_coding	-
RP11-552F3.9	chr17	73874396	73874572	0.00374015	gene	antisense	+
TRIM65	chr17	73888804	73888933	0.00112204	exon	protein_coding	-
EVPL	chr17	74013840	74013942	0.0259802	CDS	protein_coding	-
RNF157	chr17	74146905	74146961	0.019203	transcript	protein_coding	-
QRICH2	chr17	74278054	74278150	0.00467541	CDS	protein_coding	-
CYGB	chr17	74540785	74540865	0.00432449	gene	protein_coding	-
SNHG16	chr17	74557223	74557277	0.00489743	transcript	processed_transcript	+
SNORD1B	chr17	74557223	74557277	0.00489743	gene	snoRNA	+
TNRC6C	chr17	76100711	76100777	0.0196226	CDS	protein_coding	+
TMC6	chr17	76113366	76113486	0.00624208	transcript	protein_coding	-
SYNGR2	chr17	76168024	76168116	0.025269	transcript	protein_coding	+
USP36	chr17	76799499	76799619	0.00447189	CDS	protein_coding	-
ENGASE	chr17	77080572	77080719	0.00583452	gene	protein_coding	+
CBX2	chr17	77757965	77758084	0.00101158	gene	protein_coding	+
TBC1D16	chr17	77987187	77987289	0.0201061	CDS	protein_coding	-
RP11-334C17.5	chr17	78176062	78176166	0.0287414	transcript	antisense	-
SGSH	chr17	78188470	78188528	0.0236254	transcript	protein_coding	-
RPTOR	chr17	78820214	78820370	0.004063	CDS	protein_coding	+
BAIAP2	chr17	79077842	79077885	0.0194839	transcript	protein_coding	+
AC027601.1	chr17	79205652	79205776	0.0328655	gene	antisense	+
SLC38A10	chr17	79255929	79256030	0.000124854	transcript	protein_coding	-
BAHCC1	chr17	79410269	79410320	0.021024	CDS	protein_coding	+
ACTG1	chr17	79477328	79477361	2.63e-08	three_prime_UTR	protein_coding	-
FSCN2	chr17	79503859	79504000	0.00681353	gene	protein_coding	+
FAAP100	chr17	79517315	79517398	0.0249741	transcript	protein_coding	-
GCGR	chr17	79771378	79771458	0.023275	gene	protein_coding	+
FAM195B	chr17	79783810	79783850	0.0201639	transcript	protein_coding	-
SIRT7	chr17	79873265	79873323	0.0244137	transcript	protein_coding	-
PYCR1	chr17	79899407	79899514	0.00542754	gene	protein_coding	-
MYADML2	chr17	79899407	79899514	0.00542754	exon	protein_coding	-
NOTUM	chr17	79914430	79914508	0.0246257	transcript	protein_coding	-
ASPSCR1	chr17	79935412	79935572	0.000846338	five_prime_UTR	protein_coding	+
LRRC45	chr17	79982913	79983048	0.00994088	transcript	protein_coding	+
GPS1	chr17	80012369	80012430	0.0070833	gene	protein_coding	+
FASN	chr17	80038425	80038545	0.000620769	transcript	protein_coding	-
CSNK1D	chr17	80197843	80197919	0.0209519	three_prime_UTR	protein_coding	-
B3GNTL1	chr17	80914642	80914726	0.0193707	transcript	protein_coding	-
RP11-806L2.3	chr18	658067	658161	0.00439124	exon	bidirectional_promoter_lncRNA	-
ENOSF1	chr18	712164	712346	0.000145384	transcript	protein_coding	-
SMCHD1	chr18	2656099	2656208	0.0200917	exon	protein_coding	+
RP11-945C19.4	chr18	5890272	5890396	0.0215687	gene	antisense	+
RP11-674N23.1	chr18	8701508	8701555	0.0202644	gene	antisense	-
ZNF519	chr18	14104910	14105003	0.00391564	transcript	protein_coding	-
GREB1L	chr18	19080091	19080191	0.0196345	CDS	protein_coding	+
GATA6	chr18	19756832	19756916	0.0204386	CDS	protein_coding	+
RNA5SP452	chr18	21750473	21750509	0.0191521	gene	rRNA	-
OSBPL1A	chr18	21750473	21750509	0.0191521	transcript	protein_coding	-
ZNF521	chr18	22663809	22663888	0.0193109	transcript	protein_coding	-
AQP4	chr18	24442437	24442493	0.0200194	transcript	protein_coding	-
CDH2	chr18	25715026	25715042	0.0190757	gene	protein_coding	-
TRAPPC8	chr18	29477754	29477814	0.0193829	CDS	protein_coding	-
RP11-344B2.2	chr18	29867970	29868076	0.026527	exon	antisense	+
ELP2	chr18	33722902	33722927	0.0194518	transcript	protein_coding	+
FHOD3	chr18	33877827	33877941	0.0194002	exon	protein_coding	+
RP11-244M2.1	chr18	37343026	37343081	0.0191157	gene	lincRNA	-
ATP5A1	chr18	43675022	43675067	0.000722446	transcript	protein_coding	-
LOXHD1	chr18	44172431	44172500	0.0194686	CDS	protein_coding	-
KATNAL2	chr18	44555201	44555360	1.33e-06	transcript	protein_coding	+
SNORD58C	chr18	47015621	47015650	0.0239329	gene	snoRNA	-
SNORD58A	chr18	47017652	47017694	3.72e-07	gene	snoRNA	-
RPL17-C18orf32	chr18	47018033	47018079	1.11e-14	gene	protein_coding	-
RPL17	chr18	47018033	47018079	1.11e-14	transcript	protein_coding	-
SNORD58B	chr18	47018033	47018079	1.11e-14	gene	snoRNA	-
RTTN	chr18	67872657	67872767	0.000639217	transcript	protein_coding	-
ZNF407	chr18	72775389	72775555	0.00381189	transcript	protein_coding	+
ZNF516	chr18	74153690	74153804	0.0206192	CDS	protein_coding	-
SALL3	chr18	76755288	76755435	0.00541691	transcript	protein_coding	+
NFATC1	chr18	77171131	77171313	9.74e-05	CDS	protein_coding	+
PARD6G	chr18	77917847	77918119	0.000113096	exon	protein_coding	-
GZMM	chr19	548533	548671	0.00687903	gene	protein_coding	+
POLRMT	chr19	618587	618668	0.00641533	transcript	protein_coding	-
RNF126	chr19	650268	650358	0.0219672	transcript	protein_coding	-
PTBP1	chr19	804626	804725	0.0312631	transcript	protein_coding	+
LPPR3	chr19	813029	813124	0.00567481	exon	protein_coding	-
PRTN3	chr19	841031	841135	0.0248226	exon	protein_coding	+
CFD	chr19	861780	861916	0.0309263	gene	protein_coding	+
MED16	chr19	880011	880106	0.0224257	CDS	protein_coding	-
ARID3A	chr19	966559	966733	0.00452683	gene	protein_coding	+
GRIN3B	chr19	1009323	1009443	0.0333255	gene	protein_coding	+
ABCA7	chr19	1065096	1065152	0.0240126	transcript	protein_coding	+
HMHA1	chr19	1068593	1068649	0.0227394	transcript	protein_coding	+
MUM1	chr19	1371187	1371235	0.0196775	three_prime_UTR	protein_coding	+
NDUFS7	chr19	1383642	1383648	5.49e-47	five_prime_UTR	protein_coding	+
C19orf25	chr19	1466606	1466648	0.0237516	transcript	protein_coding	-
PCSK4	chr19	1487063	1487106	0.00468954	transcript	protein_coding	-
REEP6	chr19	1497491	1497608	0.00628225	transcript	protein_coding	+
MEX3D	chr19	1556058	1556168	0.0227544	exon	protein_coding	-
TCF3	chr19	1612165	1612215	0.0203906	transcript	protein_coding	-
ONECUT3	chr19	1754589	1754705	0.0207934	CDS	protein_coding	+
ATP8B3	chr19	1791968	1792048	0.021912	CDS	protein_coding	-
REXO1	chr19	1819965	1820090	0.00518122	CDS	protein_coding	-
BTBD2	chr19	1999991	2000008	0.0194379	transcript	protein_coding	-
MKNK2	chr19	2046482	2046540	0.0234813	CDS	protein_coding	-
AP3D1	chr19	2151242	2151320	0.0215279	CDS	protein_coding	-
DOT1L	chr19	2226241	2226347	0.0230652	CDS	protein_coding	+
OAZ1	chr19	2271780	2271812	0.00121002	transcript	protein_coding	+
LLfos-48D6.2	chr19	2271780	2271812	0.00121002	gene	protein_coding	+
C19orf35	chr19	2276326	2276462	0.00640775	exon	protein_coding	-
SPPL2B	chr19	2351498	2351647	0.00116787	CDS	protein_coding	+
TMPRSS9	chr19	2424153	2424245	0.0215926	CDS	protein_coding	+
LMNB2	chr19	2438336	2438417	0.0212957	CDS	protein_coding	-
SLC39A3	chr19	2732941	2733097	0.00472769	exon	protein_coding	-
AC006538.4	chr19	2732941	2733097	0.00472769	gene	protein_coding	-
TLE2	chr19	3006443	3006575	0.000736211	transcript	protein_coding	-
S1PR4	chr19	3178963	3179099	0.0247043	transcript	protein_coding	+
NCLN	chr19	3192477	3192608	0.00563981	five_prime_UTR	protein_coding	+
RN7SL866P	chr19	3501445	3501510	1.23e-05	gene	misc_RNA	+
MFSD12	chr19	3546242	3546357	0.0231929	transcript	protein_coding	-
TBXA2R	chr19	3600158	3600255	0.00458562	transcript	protein_coding	-
CACTIN-AS1	chr19	3611889	3611915	0.0207711	gene	antisense	+
PIP5K1C	chr19	3633111	3633201	0.0203673	three_prime_UTR	protein_coding	-
EEF2	chr19	3976154	3976213	0.00148516	exon	protein_coding	-
ZBTB7A	chr19	4054693	4054822	0.0051631	CDS	protein_coding	-
FSD1	chr19	4323052	4323152	0.00443653	transcript	protein_coding	+
SH3GL1	chr19	4365424	4365530	0.0206647	CDS	protein_coding	-
PLIN5	chr19	4523599	4523709	0.0254612	exon	protein_coding	-
DPP9	chr19	4724631	4724637	2.82e-72	gene	protein_coding	-
UHRF1	chr19	4909620	4909645	0.0197254	exon	protein_coding	+
KDM4B	chr19	5114155	5114259	0.0202703	transcript	protein_coding	+
PTPRS	chr19	5212347	5212443	0.020253	CDS	protein_coding	-
HSD11B1L	chr19	5687820	5687984	5.34e-06	transcript	protein_coding	+
RPL36	chr19	5687820	5687984	5.34e-06	transcript	protein_coding	+
DUS3L	chr19	5790044	5790159	0.0385937	gene	protein_coding	-
ACSBG2	chr19	6184839	6184849	0.00369787	transcript	protein_coding	+
KHSRP	chr19	6417863	6418000	0.0363443	transcript	protein_coding	-
SLC25A23	chr19	6459498	6459581	0.0215645	transcript	protein_coding	-
CRB3	chr19	6466572	6466660	0.0279504	gene	protein_coding	+
GPR108	chr19	6733044	6733105	0.00553362	transcript	protein_coding	-
TRIP10	chr19	6750314	6750431	0.00517094	exon	protein_coding	+
ARHGEF18	chr19	7529473	7529577	0.0203137	CDS	protein_coding	+
CTD-2207O23.3	chr19	7529473	7529577	0.0203137	CDS	protein_coding	+
PEX11G	chr19	7542140	7542324	0.00471887	exon	protein_coding	-
PNPLA6	chr19	7600690	7600823	0.00550946	transcript	protein_coding	+
CTD-2207O23.10	chr19	7600690	7600823	0.00550946	three_prime_UTR	protein_coding	+
CAMSAP3	chr19	7677867	7677999	0.0271476	CDS	protein_coding	+
CTD-3193O13.12	chr19	7964632	7964714	0.026119	gene	antisense	-
TGFBR3L	chr19	7982952	7983096	0.00433059	gene	protein_coding	+
TIMM44	chr19	7991913	7991984	0.0222234	transcript	protein_coding	-
FBN3	chr19	8136890	8137096	0.00015331	CDS	protein_coding	-
KANK3	chr19	8389561	8389651	0.00453528	CDS	protein_coding	-
HNRNPM	chr19	8550561	8550608	0.0203442	transcript	protein_coding	+
ZNF414	chr19	8576489	8576598	0.037835	transcript	protein_coding	-
ADAMTS10	chr19	8669896	8670141	0.000197952	exon	protein_coding	-
PIN1	chr19	9949149	9949359	0.000221992	gene	protein_coding	+
COL5A3	chr19	10099727	10099841	0.0215831	CDS	protein_coding	-
PPAN	chr19	10217092	10217170	0.0301533	transcript	protein_coding	+
P2RY11	chr19	10225032	10225138	0.00807718	CDS	protein_coding	+
PPAN-P2RY11	chr19	10225032	10225138	0.00807718	CDS	protein_coding	+
DNMT1	chr19	10266830	10266891	0.0204174	transcript	protein_coding	-
RAVER1	chr19	10431404	10431534	0.00015316	transcript	protein_coding	-
ATG4D	chr19	10659565	10659718	0.0232129	transcript	protein_coding	+
CDKN2D	chr19	10677850	10677939	0.006259	exon	protein_coding	-
ILF3	chr19	10781693	10781766	0.005335	transcript	protein_coding	+
QTRT1	chr19	10823577	10823683	0.0255957	transcript	protein_coding	+
YIPF2	chr19	11038985	11039076	0.0275855	gene	protein_coding	-
SPC24	chr19	11257804	11257906	0.0208625	three_prime_UTR	protein_coding	-
KANK2	chr19	11289070	11289176	0.0212167	CDS	protein_coding	-
DOCK6	chr19	11333452	11333573	0.0224836	CDS	protein_coding	-
C19orf80	chr19	11352270	11352377	0.0255395	gene	protein_coding	+
PRKCSH	chr19	11557915	11557971	0.0235202	transcript	protein_coding	+
ELAVL3	chr19	11585335	11585396	0.0200285	transcript	protein_coding	-
ZNF653	chr19	11598375	11598550	0.000846281	exon	protein_coding	-
CTC-398G3.6	chr19	11598375	11598550	0.000846281	gene	protein_coding	-
CNN1	chr19	11660299	11660456	0.000888613	gene	protein_coding	+
MAN2B1	chr19	12764380	12764390	0.0194923	gene	protein_coding	-
FBXW9	chr19	12802058	12802159	0.025373	transcript	protein_coding	-
C19orf43	chr19	12845350	12845461	0.0352299	CDS	protein_coding	-
JUNB	chr19	12902657	12902732	0.0345872	gene	protein_coding	+
MAST1	chr19	12985171	12985331	0.000135014	CDS	protein_coding	+
KLF1	chr19	12996646	12996689	0.0242718	gene	protein_coding	-
FARSA	chr19	13044422	13044521	0.0247575	exon	protein_coding	-
LYL1	chr19	13210346	13210553	0.000939318	exon	protein_coding	-
NACC1	chr19	13246562	13246655	0.023539	exon	protein_coding	+
ZSWIM4	chr19	13941164	13941275	0.0219184	transcript	protein_coding	+
CC2D1A	chr19	14029959	14030080	0.00541237	transcript	protein_coding	+
PODNL1	chr19	14043780	14043927	0.000997885	exon	protein_coding	-
RFX1	chr19	14083567	14083677	0.00442097	CDS	protein_coding	-
IL27RA	chr19	14142719	14142850	0.00426573	exon	protein_coding	+
C19orf67	chr19	14196150	14196260	5.21e-05	transcript	protein_coding	-
ADGRL1	chr19	14294333	14294396	0.0205615	CDS	protein_coding	-
CTC-548K16.5	chr19	14515180	14515262	0.0255003	gene	antisense	-
GIPC1	chr19	14591282	14591409	0.00510943	transcript	protein_coding	-
NDUFB7	chr19	14677628	14677690	0.0216792	three_prime_UTR	protein_coding	-
CCDC105	chr19	15121716	15121804	0.0226732	exon	protein_coding	+
ILVBL	chr19	15234165	15234334	0.0328102	transcript	protein_coding	-
NOTCH3	chr19	15297995	15298114	0.0229548	CDS	protein_coding	-
AKAP8	chr19	15483802	15483890	0.0227027	three_prime_UTR	protein_coding	-
WIZ	chr19	15547774	15547904	0.00544607	exon	protein_coding	-
RASAL3	chr19	15568144	15568226	0.024075	CDS	protein_coding	-
CYP4F3	chr19	15770061	15770200	0.0231551	CDS	protein_coding	+
CYP4F2	chr19	15989508	15989715	0.000160526	three_prime_UTR	protein_coding	-
CYP4F11	chr19	16045028	16045122	0.0205812	CDS	protein_coding	-
AC004790.4	chr19	16146698	16146792	0.0359729	gene	processed_pseudogene	-
EPS15L1	chr19	16466468	16466621	0.00414598	three_prime_UTR	protein_coding	-
CHERP	chr19	16633836	16633993	0.00440705	transcript	protein_coding	-
CTD-3222D19.2	chr19	16633836	16633993	0.00440705	gene	protein_coding	-
MED26	chr19	16688265	16688366	0.0204054	transcript	protein_coding	-
TMEM38A	chr19	16798919	16799039	0.00448954	CDS	protein_coding	+
SIN3B	chr19	16980421	16980504	0.0209691	transcript	protein_coding	+
F2RL3	chr19	17000907	17001010	0.0108362	gene	protein_coding	+
CPAMD8	chr19	17107925	17107943	0.0191977	CDS	protein_coding	-
AC010646.3	chr19	17366146	17366224	0.0209191	five_prime_UTR	protein_coding	-
USHBP1	chr19	17366146	17366224	0.0209191	CDS	protein_coding	-
ANKLE1	chr19	17397283	17397429	0.00970214	transcript	protein_coding	+
MRPL34	chr19	17405196	17405319	0.00517795	transcript	protein_coding	+
ABHD8	chr19	17411916	17412035	0.024732	transcript	protein_coding	-
ANO8	chr19	17444164	17444281	0.0281829	transcript	protein_coding	-
CTD-3131K8.2	chr19	17608102	17608171	0.0203283	gene	lincRNA	-
MAP1S	chr19	17838480	17838566	0.0263528	transcript	protein_coding	+
FCHO1	chr19	17895581	17895703	0.0216824	CDS	protein_coding	+
SNORA68	chr19	17973502	17973527	0.0217083	gene	snoRNA	+
RPL18A	chr19	17973502	17973527	0.0217083	transcript	protein_coding	+
MAST3	chr19	18256603	18256762	0.000711444	transcript	protein_coding	+
SSBP4	chr19	18542938	18543068	0.0270021	transcript	protein_coding	+
ISYNA1	chr19	18548515	18548641	8.62e-05	transcript	protein_coding	-
ELL	chr19	18555484	18555575	0.0204409	three_prime_UTR	protein_coding	-
CERS1	chr19	18979581	18979681	0.00442536	three_prime_UTR	protein_coding	-
GDF1	chr19	18979581	18979681	0.00442536	exon	protein_coding	-
BORCS8	chr19	19297685	19297824	0.000811216	transcript	protein_coding	-
BORCS8-MEF2B	chr19	19297685	19297824	0.000811216	CDS	protein_coding	-
RFXANK	chr19	19310031	19310147	0.0220999	gene	protein_coding	+
HAPLN4	chr19	19369443	19369553	0.0228627	gene	protein_coding	-
AC138430.4	chr19	19369443	19369553	0.0228627	exon	processed_transcript	-
YJEFN3	chr19	19643355	19643481	0.00510113	CDS	protein_coding	+
CTC-260F20.3	chr19	19643355	19643481	0.00510113	exon	protein_coding	+
CILP2	chr19	19654672	19654793	0.00674168	gene	protein_coding	+
PBX4	chr19	19697340	19697378	0.0193244	transcript	protein_coding	-
GMIP	chr19	19748219	19748309	0.0264119	transcript	protein_coding	-
ATP13A1	chr19	19756332	19756416	0.0254847	exon	protein_coding	-
ZNF253	chr19	19989343	19989459	0.0207823	CDS	protein_coding	+
ZNF486	chr19	20308185	20308288	0.0205603	CDS	protein_coding	+
CTC-513N18.6	chr19	20654072	20654076	1.03e-05	gene	lincRNA	+
ZNF493	chr19	21607367	21607437	0.00410792	CDS	protein_coding	+
CTD-2561J22.3	chr19	21623437	21623443	1.67e-19	gene	protein_coding	+
ZNF429	chr19	21719595	21719711	0.0200908	CDS	protein_coding	+
ZNF100	chr19	21924438	21924451	1.19e-06	gene	protein_coding	-
ZNF43	chr19	21990954	21990993	0.0198313	exon	protein_coding	-
ZNF208	chr19	22155828	22155894	0.0196267	CDS	protein_coding	-
ZNF728	chr19	23158805	23158899	0.00427132	CDS	protein_coding	-
ZNF675	chr19	23869838	23869978	0.0198561	exon	protein_coding	-
AC005307.5	chr19	29069226	29069285	0.0195149	gene	processed_transcript	-
AC005616.1	chr19	29069226	29069285	0.0195149	gene	lincRNA	-
ZNF536	chr19	31039551	31039703	0.00381686	CDS	protein_coding	+
RGS9BP	chr19	33167611	33167707	0.00172861	gene	protein_coding	+
TDRD12	chr19	33210905	33210996	0.0194539	five_prime_UTR	protein_coding	+
SLC7A9	chr19	33355542	33355619	0.0196033	CDS	protein_coding	-
AC008738.2	chr19	33668021	33668060	0.00563904	gene	miRNA	+
CHST8	chr19	34263386	34263493	0.0197847	CDS	protein_coding	+
KIAA0355	chr19	34843592	34843664	0.0199783	transcript	protein_coding	+
GRAMD1A	chr19	35510269	35510459	0.00103443	transcript	protein_coding	+
CTD-2527I21.15	chr19	35597301	35597410	0.0391547	transcript	lincRNA	+
MAG	chr19	35790527	35790659	0.0229825	transcript	protein_coding	+
DMKN	chr19	35997825	35997839	0.00387398	exon	protein_coding	-
SBSN	chr19	36018149	36018296	0.00196669	transcript	protein_coding	-
ATP4A	chr19	36053379	36053442	0.0226433	transcript	protein_coding	-
RBM42	chr19	36122253	36122366	0.00610598	transcript	protein_coding	+
ETV2	chr19	36134541	36134599	0.0239689	transcript	protein_coding	+
UPK1A	chr19	36159169	36159231	0.0213969	gene	protein_coding	+
KMT2B	chr19	36210805	36210924	0.00733948	CDS	protein_coding	+
AC002398.11	chr19	36243889	36243989	0.0231334	exon	antisense	-
NPHS1	chr19	36351880	36351942	0.020918	gene	protein_coding	-
NFKBID	chr19	36387686	36387774	0.00468021	transcript	protein_coding	-
LRFN3	chr19	36430587	36430673	0.00104614	gene	protein_coding	+
THAP8	chr19	36530246	36530369	0.000104357	three_prime_UTR	protein_coding	-
SIPA1L3	chr19	38572768	38572854	0.0199414	exon	protein_coding	+
YIF1B	chr19	38796025	38796083	0.0214608	exon	protein_coding	-
FAM98C	chr19	38894063	38894250	0.000375488	CDS	protein_coding	+
RYR1	chr19	38991581	38991705	0.0219598	CDS	protein_coding	+
EIF3K	chr19	39124655	39124779	0.025081	gene	protein_coding	+
CAPN12	chr19	39234645	39234728	0.0201775	transcript	protein_coding	-
LGALS4	chr19	39292484	39292583	0.000768391	three_prime_UTR	protein_coding	-
HNRNPL	chr19	39329560	39329663	0.0225446	transcript	protein_coding	-
AC104534.3	chr19	39329560	39329663	0.0225446	CDS	protein_coding	-
LRFN1	chr19	39805839	39805899	0.0234986	gene	protein_coding	-
CTC-246B18.8	chr19	39805839	39805899	0.0234986	exon	sense_overlapping	-
PAF1	chr19	39876583	39876772	0.00273719	three_prime_UTR	protein_coding	-
RPS16	chr19	39926248	39926299	0.0107746	transcript	protein_coding	-
FCGBP	chr19	40411929	40412031	0.00446376	gene	protein_coding	-
PSMC4	chr19	40486568	40486633	0.000814014	exon	protein_coding	+
ZNF546	chr19	40504219	40504258	0.0192826	transcript	protein_coding	+
SERTAD1	chr19	40929240	40929344	0.0253539	exon	protein_coding	-
SPTBN4	chr19	41074015	41074143	0.00447038	CDS	protein_coding	+
SHKBP1	chr19	41086742	41086798	0.0204634	transcript	protein_coding	+
EGLN2	chr19	41307035	41307210	0.00091592	gene	protein_coding	+
RAB4B-EGLN2	chr19	41307035	41307210	0.00091592	three_prime_UTR	protein_coding	+
CTC-490E21.12	chr19	41307035	41307210	0.00091592	CDS	protein_coding	+
CCDC97	chr19	41817803	41817813	0.0194506	transcript	protein_coding	+
RPS19	chr19	42364830	42364918	5.99e-07	transcript	protein_coding	+
ZNF574	chr19	42584221	42584350	0.0257006	CDS	protein_coding	+
DEDD2	chr19	42713846	42713936	0.0205817	CDS	protein_coding	-
CIC	chr19	42776124	42776204	0.000159709	transcript	protein_coding	+
PRR19	chr19	42806346	42806445	0.0227054	five_prime_UTR	protein_coding	+
MEGF8	chr19	42840148	42840269	0.0236639	CDS	protein_coding	+
CTB-50E14.6	chr19	42910431	42910540	0.0196829	transcript	antisense	+
LIPE	chr19	42911507	42911598	0.0224278	CDS	protein_coding	-
IRGQ	chr19	44096348	44096562	2.16e-12	transcript	protein_coding	-
L34079.2	chr19	44096348	44096562	2.16e-12	gene	protein_coding	-
SRRM5	chr19	44112031	44112164	0.00508678	gene	protein_coding	+
CADM4	chr19	44128193	44128327	0.000902579	CDS	protein_coding	-
IRGC	chr19	44223668	44223805	0.00791308	exon	protein_coding	+
ZNF235	chr19	44771387	44771413	8.9e-05	transcript	protein_coding	-
ZNF180	chr19	45000260	45000311	0.0199042	transcript	protein_coding	-
CTB-129P6.4	chr19	45388177	45388195	0.0193856	gene	antisense	-
ZNF296	chr19	45575615	45575703	0.0287908	exon	protein_coding	-
TRAPPC6A	chr19	45681320	45681455	0.00503876	exon	protein_coding	-
MARK4	chr19	45801011	45801124	0.0041876	transcript	protein_coding	+
KLC3	chr19	45849761	45849856	0.0227788	transcript	protein_coding	+
PPP1R13L	chr19	45900160	45900298	0.00442933	CDS	protein_coding	-
ERCC1	chr19	45981858	45981911	0.0197855	gene	protein_coding	-
VASP	chr19	46020979	46021066	0.0211769	transcript	protein_coding	+
EML2	chr19	46145461	46145569	0.0226446	transcript	protein_coding	-
GIPR	chr19	46174690	46174823	0.00014495	transcript	protein_coding	+
FBXO46	chr19	46214988	46215096	0.0228302	exon	protein_coding	-
DMWD	chr19	46295858	46295975	0.00176241	gene	protein_coding	-
SYMPK	chr19	46361044	46361073	0.0198845	transcript	protein_coding	-
FOXA3	chr19	46367799	46367854	0.021537	transcript	protein_coding	+
NOVA2	chr19	46443119	46443217	0.00413805	three_prime_UTR	protein_coding	-
PPP5C	chr19	46890316	46890433	0.0206019	transcript	protein_coding	+
PTGIR	chr19	47127336	47127479	0.00738151	gene	protein_coding	-
PRKD2	chr19	47200331	47200462	0.000727143	CDS	protein_coding	-
SLC1A5	chr19	47278214	47278269	0.0247035	three_prime_UTR	protein_coding	-
CSAR2	chr19	47844577	47844795	0.0011435	exon	protein_coding	+
KPTN	chr19	47987263	47987356	0.0252071	gene	protein_coding	-
ZNF541	chr19	48048478	48048545	0.0210699	CDS	protein_coding	-
GLTSCR1	chr19	48183962	48184068	0.0200407	CDS	protein_coding	+
CTD-2571L23.8	chr19	48183962	48184068	0.0200407	gene	lincRNA	+
GLTSCR2	chr19	48259128	48259205	0.000180025	transcript	protein_coding	+
SNORD23	chr19	48259128	48259205	0.000180025	gene	snoRNA	+
BSPH1	chr19	48482829	48482935	0.0198149	CDS	protein_coding	-
CARD8	chr19	48698148	48698219	0.0199421	transcript	protein_coding	-
CCDC114	chr19	48800235	48800337	0.0215742	exon	protein_coding	-
AC008888.7	chr19	49167963	49168024	0.0208017	transcript	transcribed_unitary_pseudogene	+
BAX	chr19	49458976	49459026	0.021309	transcript	protein_coding	+
GYS1	chr19	49484707	49484863	0.00505976	exon	protein_coding	-
NTF4	chr19	49565097	49565193	0.0238041	transcript	protein_coding	-
CTB-60B18.23	chr19	49565097	49565193	0.0238041	CDS	protein_coding	-
SNRNP70	chr19	49611341	49611468	0.00649715	CDS	protein_coding	+
HRC	chr19	49658244	49658343	0.030862	gene	protein_coding	-
SLC6A16	chr19	49814935	49814948	0.0191817	gene	protein_coding	-
SLC17A7	chr19	49936875	49936991	0.0243797	transcript	protein_coding	-
ALDH16A1	chr19	49965197	49965346	0.000156401	exon	protein_coding	+
SNORD33	chr19	49993913	49993956	0.030941	gene	snoRNA	+
RPL13A	chr19	49994168	49994230	6.24e-06	transcript	protein_coding	+
SNORD34	chr19	49994168	49994230	6.24e-06	gene	snoRNA	+
RPS11	chr19	50000998	50001062	1e-11	gene	protein_coding	+
SNORD35B	chr19	50000998	50001062	1e-11	gene	snoRNA	+
FCGRT	chr19	50027961	50028038	0.00424149	CDS	protein_coding	+
SCAF1	chr19	50156475	50156580	0.0245353	CDS	protein_coding	+
IRF3	chr19	50165286	50165419	0.0294917	exon	protein_coding	-
CPT1C	chr19	50209531	50209641	0.00429148	transcript	protein_coding	+
TSKS	chr19	50249779	50249937	0.00455571	gene	protein_coding	-
AP2A1	chr19	50304731	50304757	0.0039025	transcript	protein_coding	+
FUZ	chr19	50312649	50312733	0.0210366	transcript	protein_coding	-
MED25	chr19	50334623	50334719	0.0223409	transcript	protein_coding	+
IL4I1	chr19	50394652	50394713	0.0206514	CDS	protein_coding	-
NUP62	chr19	50411617	50411706	0.0212301	exon	protein_coding	-
MYH14	chr19	50784904	50785016	0.00411782	CDS	protein_coding	+
NAPSB	chr19	50838356	50838492	0.0239297	exon	transcribed_unprocessed_pseudogene	-
NR1H2	chr19	50881942	50882026	0.020285	transcript	protein_coding	+
JOSD2	chr19	51009659	51009831	0.0332338	transcript	protein_coding	-
CTD-2568A17.3	chr19	51302699	51302766	0.000204967	transcript	protein_coding	-
SNORD88A	chr19	51302699	51302766	0.000204967	gene	snoRNA	-
SNORD88C	chr19	51305587	51305655	0.000207474	gene	snoRNA	-
KLK11	chr19	51526387	51526496	0.0226609	transcript	protein_coding	-
CTC-518B2.9	chr19	51535190	51535297	0.00546395	gene	antisense	+
CTU1	chr19	51607338	51607582	0.000257205	CDS	protein_coding	-
AC018755.1	chr19	52097405	52097508	0.0272513	gene	protein_coding	-
SPACA6	chr19	52196812	52196910	0.0219913	transcript	protein_coding	+
AC018755.2	chr19	52196812	52196910	0.0219913	exon	pseudogene	+
ZNF600	chr19	53268777	53268889	0.02121	three_prime_UTR	protein_coding	-
ZNF816	chr19	53453856	53453979	0.00418257	exon	protein_coding	-
CTD-2331H12.8	chr19	53453856	53453979	0.00418257	gene	protein_coding	-
ZNF816-ZNF321P	chr19	53453856	53453979	0.00418257	gene	protein_coding	-
ZNF761	chr19	53959263	53959307	0.0201644	transcript	protein_coding	+
PRKCG	chr19	54385519	54385594	0.0204971	transcript	protein_coding	+
LENG1	chr19	54660579	54660651	0.0263529	gene	protein_coding	-
TTYH1	chr19	54927879	54927990	0.0219713	transcript	protein_coding	+
PPP6R1	chr19	55743373	55743439	0.0211702	transcript	protein_coding	-
KMT5C	chr19	55856329	55856415	0.0216782	transcript	protein_coding	+
AC020922.1	chr19	55856329	55856415	0.0216782	exon	protein_coding	+
ISOC2	chr19	55969380	55969445	0.0221654	gene	protein_coding	-
SSC5D	chr19	56000833	56000922	0.0214149	CDS	protein_coding	+
ZNF581	chr19	56156343	56156435	0.0225406	transcript	protein_coding	+
CCDC106	chr19	56156343	56156435	0.0225406	transcript	protein_coding	+
U2AF2	chr19	56170637	56170745	0.0231373	transcript	protein_coding	+
ZNF787	chr19	56600202	56600275	0.0212036	CDS	protein_coding	-
ZNF264	chr19	57723551	57723632	0.0203995	CDS	protein_coding	+
ZNF135	chr19	58596553	58596623	0.0201345	three_prime_UTR	protein_coding	+
ERVK3-1	chr19	58825989	58826047	0.000635175	transcript	protein_coding	+
CTD-3138B18.4	chr19	58825989	58826047	0.000635175	gene	protein_coding	+
AC010642.1	chr19	58825989	58826047	0.000635175	gene	protein_coding	+
ZNF837	chr19	58880082	58880197	0.0223283	exon	protein_coding	-
RPS5	chr19	58899506	58899543	0.0215845	transcript	protein_coding	+
RNF225	chr19	58908077	58908222	0.0243588	CDS	protein_coding	+
ACP1	chr2	264929	265011	0.0216109	gene	protein_coding	+
TPO	chr2	1507626	1507745	0.00380289	CDS	protein_coding	+
PXDN	chr2	1652292	1652400	0.0201329	CDS	protein_coding	-
RPS7	chr2	3623436	3623471	0.0213936	gene	protein_coding	+
CMPK2	chr2	7005197	7005276	0.0197501	transcript	protein_coding	-
ASAP2	chr2	9463244	9463318	0.0194305	CDS	protein_coding	+
YWHAQ	chr2	9745807	9745822	1.07e-05	transcript	protein_coding	-
ROCK2	chr2	11440398	11440405	8.38e-05	transcript	protein_coding	-
GREB1	chr2	11733039	11733183	0.0041747	CDS	protein_coding	+
NTSR2	chr2	11809700	11809846	0.00617703	gene	protein_coding	-
OSR1	chr2	19553065	19553155	0.0214125	gene	protein_coding	-
GDF7	chr2	20870817	20870957	0.00587244	CDS	protein_coding	+
KLHL29	chr2	23865645	23865733	0.0196878	CDS	protein_coding	+
PTRHD1	chr2	25016072	25016157	0.00599423	gene	protein_coding	-
GAREM2	chr2	26407306	26407393	0.0217041	CDS	protein_coding	+
KCNK3	chr2	26951089	26951170	0.0203783	CDS	protein_coding	+
AGBL5	chr2	27273721	27273755	0	transcript	protein_coding	+
EMILIN1	chr2	27305540	27305646	0.0285248	gene	protein_coding	+
SNORD92	chr2	29136579	29136616	0.000636622	gene	snoRNA	+
WDR43	chr2	29136579	29136616	0.000636622	gene	protein_coding	+
ALK	chr2	29746724	29746732	0.00366496	gene	protein_coding	-
SLC30A6	chr2	32405473	32405535	1.29e-06	transcript	protein_coding	+
VIT	chr2	37014337	37014462	0.00384292	five_prime_UTR	protein_coding	+
PRKD3	chr2	37496609	37496746	0.00065942	transcript	protein_coding	-
AC007246.3	chr2	39663994	39664149	0.00376547	transcript	antisense	+
PKDCC	chr2	42275410	42275474	0.0221733	exon	protein_coding	+
KCNG3	chr2	42720280	42720385	0.0202615	CDS	protein_coding	-
OXER1	chr2	42990271	42990326	0.0449314	gene	protein_coding	-
ASB3	chr2	53941435	53941540	0.00379053	CDS	protein_coding	-
GPR75-ASB3	chr2	53941435	53941540	0.00379053	CDS	protein_coding	-
PNPT1	chr2	55900127	55900152	0.0193646	CDS	protein_coding	-
AC007179.1	chr2	59667139	59667153	0.00379199	gene	lincRNA	+
BCL11A	chr2	60688056	60688187	0.00388186	exon	protein_coding	-
WDPCP	chr2	63774627	63774647	0.0190319	transcript	protein_coding	-
AC016734.2	chr2	63849960	63850052	0.0191825	gene	processed_pseudogene	-
WDR92	chr2	68365819	68365901	0.0199421	transcript	protein_coding	-
RP11-474G23.1	chr2	68365819	68365901	0.0199421	three_prime_UTR	protein_coding	-
CYP26B1	chr2	72371179	72371275	0.021624	CDS	protein_coding	-
EXOC6B	chr2	73052939	73053019	0.0192798	CDS	protein_coding	-
SMYD5	chr2	73446057	73446128	0.0218224	transcript	protein_coding	+
TET3	chr2	74261371	74261427	0.000621157	gene	protein_coding	+
SLC4A5	chr2	74479350	74479424	0.0193846	CDS	protein_coding	-
RP11-287D1.3	chr2	74479350	74479424	0.0193846	three_prime_UTR	protein_coding	-
RTKN	chr2	74653494	74653563	0.0214059	exon	protein_coding	-
LRRTM1	chr2	80530179	80530283	0.0214358	exon	protein_coding	-
RETSAT	chr2	85577929	85578012	0.0229118	transcript	protein_coding	-
PTCD3	chr2	86333444	86333520	0.0210201	exon	protein_coding	+
CH17-164J11.1	chr2	91777709	91777769	0.0206731	exon	unprocessed_pseudogene	+
AC116050.1	chr2	91777709	91777769	0.0206731	exon	unprocessed_pseudogene	+
CH17-333M13.1	chr2	91777709	91777769	0.0206731	exon	unprocessed_pseudogene	+
CH17-248H7.3	chr2	91777709	91777769	0.0206731	exon	unprocessed_pseudogene	+
TEKT4	chr2	95537639	95537712	0.00592532	exon	protein_coding	+
COX5B	chr2	98264489	98264528	0.0246718	gene	protein_coding	+
ZAP70	chr2	98351758	98351862	0.022067	exon	protein_coding	+
KIAA1211L	chr2	99438307	99438389	0.0193838	exon	protein_coding	-
RNF149	chr2	101924859	101924962	0.0205576	gene	protein_coding	-
MAP4K4	chr2	102313941	102314004	0.0194679	transcript	protein_coding	+
AC007271.3	chr2	102793144	102793255	0.0228226	gene	antisense	-
POU3F3	chr2	105472282	105472370	0.0197472	CDS	protein_coding	+
RP11-13J10.1	chr2	105472282	105472370	0.0197472	gene	sense_overlapping	+
TGFBRAP1	chr2	105943655	105943686	0.0192584	gene	protein_coding	-
GCC2	chr2	109085441	109085514	0.0198193	CDS	protein_coding	+
TMEM185B	chr2	120980515	120980568	0.0362545	CDS	protein_coding	-
CLASP1	chr2	122235938	122235991	0.0192762	transcript	protein_coding	-
RNU4ATAC	chr2	122288473	122288522	0.00659413	gene	snRNA	+
RP11-204L24.2	chr2	122288473	122288522	0.00659413	gene	antisense	+
MYO7B	chr2	128370021	128370116	0.00398745	CDS	protein_coding	+
LIMS2	chr2	128408944	128409019	0.0209818	gene	protein_coding	-
AC018865.8	chr2	130750871	130750991	0.00378359	transcript	transcribed_unprocessed_pseudogene	-
AC093838.4	chr2	132277781	132277923	0.0051274	exon	transcribed_processed_pseudogene	+
AC103564.6	chr2	132591463	132591521	0.0262822	exon	unprocessed_pseudogene	-
MIR663B	chr2	133014589	133014689	0.0194973	gene	miRNA	-
ANKRD30BL	chr2	133014589	133014689	0.0194973	gene	protein_coding	-
R3HDM1	chr2	136479494	136479530	0.0192114	exon	protein_coding	+
MBD5	chr2	149094261	149094303	0.0190784	transcript	protein_coding	+
TANC1	chr2	160086558	160086691	0.0198079	CDS	protein_coding	+
CERS6	chr2	169371205	169371260	0.0192799	gene	protein_coding	+
UBR3	chr2	170870394	170870511	0.019701	CDS	protein_coding	+
GAD1	chr2	171697310	171697323	0.0191497	transcript	protein_coding	+
HAT1	chr2	172822966	172823009	0.0194172	exon	protein_coding	+
AC018890.6	chr2	175585538	175585587	0.0191366	gene	antisense	+
ATP5G3	chr2	176042952	176042996	0.021389	three_prime_UTR	protein_coding	-
EVX2	chr2	176946864	176946999	0.0294162	CDS	protein_coding	-
HOXD1	chr2	177053849	177053936	0.0356786	exon	protein_coding	+
AC009948.3	chr2	179469523	179469594	0.0205043	exon	antisense	+
HECW2	chr2	197180778	197180823	0.0191315	exon	protein_coding	-
ALS2	chr2	202588030	202588112	0.0194331	transcript	protein_coding	-
SNORD70	chr2	203141173	203141235	9.87e-05	gene	snoRNA	+
NOP58	chr2	203141173	203141235	9.87e-05	transcript	protein_coding	+
SNORD11B	chr2	203156103	203156142	0.0201065	gene	snoRNA	+
SNORD11	chr2	203157823	203157855	0.0199079	gene	snoRNA	+
NBEAL1	chr2	203965505	203965569	0.0194437	transcript	protein_coding	+
PARD3B	chr2	206244207	206244271	1.15e-07	transcript	protein_coding	+
EEF1B2	chr2	207026625	207026675	0.00158647	gene	protein_coding	+
SNORD51	chr2	207026625	207026675	0.00158647	gene	snoRNA	+
FN1	chr2	216283884	216283994	0.0202722	CDS	protein_coding	-
XRCC5	chr2	216986799	216986833	0.0194255	CDS	protein_coding	+
SMARCAL1	chr2	217341939	217341983	0.0194208	gene	protein_coding	+
RPL37A	chr2	217364009	217364089	0.000635091	exon	protein_coding	+
AC007563.5	chr2	217744524	217744532	0.000595291	transcript	antisense	+
TNS1	chr2	218682715	218682900	1.14e-09	CDS	protein_coding	-
VIL1	chr2	219289090	219289175	0.0204071	transcript	protein_coding	+
ZNF142	chr2	219516559	219516657	0.00473383	transcript	protein_coding	-
RNF25	chr2	219536671	219536764	0.0256659	transcript	protein_coding	-
FEV	chr2	219846634	219846726	0.0243891	exon	protein_coding	-
SLC23A3	chr2	220034593	220034687	0.0197288	gene	protein_coding	-
RP11-33O4.2	chr2	220034593	220034687	0.0197288	exon	protein_coding	-
ABCB6	chr2	220082973	220083064	0.0235716	gene	protein_coding	-
RP11-803J6.1	chr2	220082973	220083064	0.0235716	three_prime_UTR	protein_coding	-
PTPRN	chr2	220167141	220167223	0.0208188	CDS	protein_coding	-
AC053503.11	chr2	220361729	220361834	0.00457134	gene	antisense	-
CHPF	chr2	220406674	220406864	0.0011259	gene	protein_coding	-
INHA	chr2	220434995	220435098	0.0302997	transcript	protein_coding	+
SLC4A3	chr2	220500024	220500194	0.00740519	transcript	protein_coding	+
AC097662.2	chr2	228136117	228136199	0.0198301	transcript	antisense	-
TRIP12	chr2	230698458	230698517	0.0196884	transcript	protein_coding	-
SLC16A14	chr2	230923883	230923963	9.89e-05	CDS	protein_coding	-
ITM2C	chr2	231729676	231729736	0.0216557	five_prime_UTR	protein_coding	+
NCL	chr2	232321145	232321206	0.00010152	transcript	protein_coding	-
SNORD20	chr2	232321145	232321206	0.00010152	gene	snoRNA	-
PRSS56	chr2	233386777	233386871	0.0277564	CDS	protein_coding	+
ATG16L1	chr2	234184605	234184635	0.0192557	transcript	protein_coding	+
SCARNA5	chr2	234184605	234184635	0.0192557	gene	snoRNA	+
MROH2A	chr2	234730801	234730951	0.00425293	CDS	protein_coding	+
HJURP	chr2	234758977	234759019	0.0203901	transcript	protein_coding	-
GBX2	chr2	237074824	237074952	0.0379869	exon	protein_coding	-
AC079135.1	chr2	237076305	237076379	0.019534	exon	antisense	+
SCLY	chr2	238979473	238979486	8.45e-05	transcript	protein_coding	+
UBE2F-SCLY	chr2	238979473	238979486	8.45e-05	gene	protein_coding	+
ESPNL	chr2	239039793	239039906	0.0046377	transcript	protein_coding	+
GPC1	chr2	241404435	241404494	0.0207385	transcript	protein_coding	+
DUSP28	chr2	241500031	241500124	0.00533294	five_prime_UTR	protein_coding	+
CAPN10	chr2	241531409	241531525	0.0226588	exon	protein_coding	+
AGXT	chr2	241817469	241817555	0.0208143	transcript	protein_coding	+
AC104809.4	chr2	241898722	241898804	0.02146	gene	processed_transcript	-
CROCC2	chr2	241907651	241907719	0.0204997	CDS	protein_coding	+
SNED1	chr2	241976146	241976226	0.0204596	CDS	protein_coding	+
PPP1R7	chr2	242105751	242105755	0.0190422	transcript	protein_coding	+
DTYMK	chr2	242616824	242616952	0.0259788	gene	protein_coding	-
D2HGDH	chr2	242674760	242674878	0.0233073	exon	protein_coding	+
NEU4	chr2	242756149	242756269	0.0234854	gene	protein_coding	+
PDCD1	chr2	242794748	242794925	0.00581591	CDS	protein_coding	-
RTP5	chr2	242814246	242814422	0.000795961	transcript	protein_coding	+
CSNK2A1	chr20	460868	460931	0.02015	three_prime_UTR	protein_coding	-
FAM110A	chr20	826123	826300	0.00097221	transcript	protein_coding	+
STK35	chr20	2083750	2083884	0.00391278	CDS	protein_coding	+
SNRPB	chr20	2443610	2443639	0.0208365	gene	protein_coding	-
SNORD119	chr20	2443610	2443639	0.0208365	gene	snoRNA	-
TMC2	chr20	2618033	2618127	0.0193783	CDS	protein_coding	+
NOP56	chr20	2637293	2637340	0.0280598	exon	protein_coding	+
RP5-860F19.8	chr20	2797297	2797356	0.0226445	gene	protein_coding	+
TMEM239	chr20	2797297	2797356	0.0226445	gene	protein_coding	+
ADAM33	chr20	3655605	3655703	0.0221087	exon	protein_coding	-
C20orf27	chr20	3740508	3740590	0.0233698	transcript	protein_coding	-
PANK2	chr20	3870007	3870109	0.000768502	exon	protein_coding	+
SMOX	chr20	4155769	4155874	0.0194787	exon	protein_coding	+
TASP1	chr20	13539062	13539108	0.0191664	transcript	protein_coding	-
SNORD17	chr20	17943351	17943419	2.33e-19	gene	snoRNA	-
SNX5	chr20	17943351	17943419	2.33e-19	transcript	protein_coding	-
OVOL2	chr20	17943351	17943419	2.33e-19	gene	protein_coding	-
SEC23B	chr20	18540536	18540582	0.0198003	gene	protein_coding	+
CFAP61	chr20	20079252	20079365	0.0192158	five_prime_UTR	protein_coding	+
RP4-777D9.2	chr20	21146784	21146825	0.0193509	transcript	antisense	-
PAX1	chr20	21686898	21686977	0.023027	transcript	protein_coding	+
SSTR4	chr20	23016649	23016725	0.0228924	gene	protein_coding	+
RP4-753D10.3	chr20	23016649	23016725	0.0228924	gene	sense_overlapping	+
THBD	chr20	23028491	23028625	0.00767131	gene	protein_coding	-
GZF1	chr20	23346251	23346333	0.0214088	exon	protein_coding	+
NAPB	chr20	23401922	23401997	0.0198941	CDS	protein_coding	-
CST3	chr20	23618274	23618395	0.0251752	transcript	protein_coding	-
ACSS1	chr20	25011400	25011586	0.000103034	CDS	protein_coding	-
ENTPD6	chr20	25187814	25187945	0.0211456	CDS	protein_coding	+
RP4-694B14.5	chr20	25657143	25657183	0.0194098	gene	antisense	+
ID1	chr20	30193275	30193380	0.0475115	exon	protein_coding	+
BCL2L1	chr20	30309718	30309833	0.0199588	CDS	protein_coding	-
CCM2L	chr20	30618954	30619010	0.0198025	transcript	protein_coding	+
TM9SF4	chr20	30734530	30734701	0.000765855	CDS	protein_coding	+
NOL4L	chr20	31044089	31044174	0.0193993	CDS	protein_coding	-
EFCAB8	chr20	31531489	31531612	0.0198932	CDS	protein_coding	+
SNTA1	chr20	32031263	32031339	0.0200572	CDS	protein_coding	-
ACTL10	chr20	32255399	32255464	0.00147088	gene	protein_coding	+
NECAB3	chr20	32255525	32255637	0.00114208	transcript	protein_coding	-
ZNF341	chr20	32379198	32379267	0.0196321	transcript	protein_coding	+
RP4-785G19.5	chr20	32856837	32856909	0.0198699	gene	sense_overlapping	-
NCOA6	chr20	33298051	33298119	0.00376778	gene	protein_coding	-
MYH7B	chr20	33585290	33585426	0.00621994	CDS	protein_coding	+
TRPC4AP	chr20	33590992	33591077	0.00067058	exon	protein_coding	-
MMP24	chr20	33859495	33859525	0.0192917	CDS	protein_coding	+
FER1L4	chr20	34147069	34147193	0.00436922	transcript	transcribed_unitary_pseudogene	-
SOGA1	chr20	35444197	35444312	0.0217414	CDS	protein_coding	-
RBL1	chr20	35639142	35639154	0.0190683	gene	protein_coding	-
MROH8	chr20	35772625	35772645	0.000608279	transcript	protein_coding	-
SNORA71D	chr20	37062501	37062543	0.000688827	gene	snoRNA	-
RP4-564F22.2	chr20	37062501	37062543	0.000688827	transcript	processed_transcript	-
SLC32A1	chr20	37356984	37357119	0.0075869	CDS	protein_coding	+
RP4-616B8.6	chr20	37591056	37591184	0.0206664	gene	sense_intronic	+
DHX35	chr20	37591056	37591184	0.0206664	transcript	protein_coding	+
PLCG1	chr20	39813821	39813956	0.0214497	gene	protein_coding	+
CHD6	chr20	40219955	40219972	0.0191108	gene	protein_coding	-
SRSF6	chr20	42089765	42089790	0.021317	transcript	protein_coding	+
C20orf100	chr20	42680010	42680079	0.0193508	CDS	protein_coding	+
R3HDML	chr20	42965812	42965957	0.000889827	exon	protein_coding	+
RP11-445H22.4	chr20	43353311	43353466	0.00394823	transcript	antisense	-
MATN4	chr20	43926581	43926749	0.00568351	CDS	protein_coding	-
RBPJL	chr20	43942682	43942802	0.025291	CDS	protein_coding	+
SYS1	chr20	44003683	44003776	0.0198509	transcript	protein_coding	+
SYS1-DBNDD2	chr20	44003683	44003776	0.0198509	gene	protein_coding	+
UBE2C	chr20	44443997	44444116	0.026452	transcript	protein_coding	+
PCIF1	chr20	44569220	44569344	0.0239107	CDS	protein_coding	+
SLC12A5	chr20	44673631	44673732	0.0211753	exon	protein_coding	+
PREX1	chr20	47269006	47269150	0.00392858	CDS	protein_coding	-
CEBPB	chr20	48808180	48808263	0.03228	gene	protein_coding	+
PARD6B	chr20	49348352	49348405	0.0200551	exon	protein_coding	+
ATP9A	chr20	50235229	50235358	0.000677049	CDS	protein_coding	-
SALL4	chr20	50408333	50408467	0.00463678	CDS	protein_coding	-
ZFP64	chr20	50808076	50808195	0.00400852	CDS	protein_coding	-
CYP24A1	chr20	52781017	52781086	0.020487	transcript	protein_coding	-
FAM210B	chr20	54940150	54940180	0.0199785	CDS	protein_coding	+
GNAS	chr20	57415333	57415393	0.0202698	exon	protein_coding	+
PPP1R3D	chr20	58514253	58514440	0.000453578	gene	protein_coding	-
ADRM1	chr20	60883392	60883545	0.00913074	CDS	protein_coding	+
LAMA5	chr20	60921438	60921525	0.0250413	gene	protein_coding	-
RPS21	chr20	60962409	60962445	0.000341405	transcript	protein_coding	+
CABLES2	chr20	60968038	60968154	0.0226463	transcript	protein_coding	-
NTSR1	chr20	61340688	61340826	0.0206092	exon	protein_coding	+
OGFR	chr20	61444366	61444502	0.00722146	CDS	protein_coding	+
COL9A3	chr20	61455741	61455824	0.0220197	transcript	protein_coding	+
DIDO1	chr20	61528010	61528147	0.00461595	CDS	protein_coding	-
YTHDF1	chr20	61834748	61834798	0.020845	CDS	protein_coding	-
KCNQ2	chr20	62038341	62038397	0.0199495	exon	protein_coding	-
HELZ2	chr20	62198210	62198386	2.53e-05	CDS	protein_coding	-
SLC2A4RG	chr20	62374151	62374285	0.0118461	CDS	protein_coding	+
ZBTB46	chr20	62421867	62421958	0.0198369	CDS	protein_coding	-
ZNF512B	chr20	62597653	62597656	7.85e-21	gene	protein_coding	-
SOX18	chr20	62679448	62679610	0.0243938	three_prime_UTR	protein_coding	-
LKAAEAR1	chr20	62714931	62714958	0.0246811	exon	protein_coding	-
MIR3648	chr21	9825937	9826003	1.12e-50	gene	miRNA	+
MIR3687	chr21	9826221	9826252	0.000108753	gene	miRNA	+
MIR99A	chr21	17911419	17911485	0.0191212	gene	miRNA	+
MIR99AHG	chr21	17911419	17911485	0.0191212	transcript	lincRNA	+
MRPL39	chr21	26979729	26979793	0.0201015	CDS	protein_coding	-
CCT8	chr21	30430881	30430892	8.92e-05	transcript	protein_coding	-
AF129075.5	chr21	30430881	30430892	8.92e-05	gene	sense_intronic	-
BACH1	chr21	30925878	30925989	0.0195275	gene	protein_coding	+
KRTAP19-3	chr21	31864041	31864119	0.0257101	gene	protein_coding	-
PAXBP1	chr21	34120230	34120241	0.0192998	gene	protein_coding	-
C21orf62	chr21	34169312	34169419	0.0204571	gene	protein_coding	-
GART	chr21	34911556	34911611	0.00388147	CDS	protein_coding	-
DONSON	chr21	34960660	34960743	0.00379522	transcript	protein_coding	-
AP000304.12	chr21	34960660	34960743	0.00379522	gene	protein_coding	-
CLIC6	chr21	36042889	36042949	0.0193735	CDS	protein_coding	+
CBR1	chr21	37442503	37442548	0.0262725	exon	protein_coding	+
CBR3	chr21	37507577	37507655	0.0211369	exon	protein_coding	+
AP000695.6	chr21	37833646	37833799	0.00382588	gene	antisense	+
AP000695.4	chr21	37833646	37833799	0.00382588	gene	antisense	+
SIM2	chr21	38092055	38092134	0.000686168	CDS	protein_coding	+
DSCAM	chr21	41711070	41711183	0.0192063	CDS	protein_coding	-
PRDM15	chr21	43258058	43258148	0.0201785	CDS	protein_coding	-
ABCG1	chr21	43640108	43640199	0.0198084	exon	protein_coding	+
TFF2	chr21	43767593	43767712	0.0239666	gene	protein_coding	-
CBS	chr21	44480518	44480652	0.00536695	transcript	protein_coding	-
CBSL	chr21	44480518	44480652	0.00536695	CDS	protein_coding	-
AGPAT3	chr21	45298618	45298713	0.00395925	gene	protein_coding	+
PWP2	chr21	45533979	45534079	0.0219727	CDS	protein_coding	+
CH507-9B2.5	chr21	45533979	45534079	0.0219727	CDS	protein_coding	+
PFKL	chr21	45741673	45741774	0.00608307	exon	protein_coding	+
TSPEAR	chr21	46077930	46078111	1.54e-05	transcript	protein_coding	-
SUMO3	chr21	46233821	46233931	0.0222486	exon	protein_coding	-
SLC19A1	chr21	46918136	46918243	0.000815943	three_prime_UTR	protein_coding	-
COL18A1	chr21	46932145	46932275	0.0221722	transcript	protein_coding	+
COL6A1	chr21	47423780	47423855	0.022134	transcript	protein_coding	+
MCM3APAS	chr21	47672885	47672971	0.000697764	gene	antisense	+
PCNT	chr21	47809059	47809155	0.0208507	CDS	protein_coding	+
DIP2A	chr21	47878949	47879081	0.00417967	five_prime_UTR	protein_coding	+
IL17RA	chr22	17589541	17589683	0.00493336	CDS	protein_coding	+
TSSK2	chr22	19119141	19119231	0.0431449	CDS	protein_coding	+
HIRA	chr22	19418782	19418850	0.019794	transcript	protein_coding	-
C22orf39	chr22	19418782	19418850	0.019794	transcript	protein_coding	-
CLDN5	chr22	19511584	19511678	0.0277088	exon	protein_coding	-
GNB1L	chr22	19799737	19799838	0.0202334	CDS	protein_coding	-
TXNRD2	chr22	19898922	19899041	0.020933	transcript	protein_coding	-
ARVCF	chr22	19960452	19960564	0.00449568	transcript	protein_coding	-
TANGO2	chr22	20050934	20051012	0.0201996	transcript	protein_coding	+
TRMT2A	chr22	20103133	20103218	0.028801	transcript	protein_coding	-
ZDHHC8	chr22	20130664	20130786	0.00490497	CDS	protein_coding	+
DGCR6L	chr22	20307387	20307454	0.0244332	gene	protein_coding	-
FAM230A	chr22	20709908	20710006	0.0243484	gene	protein_coding	+
SCARF2	chr22	20784018	20784113	0.0205266	transcript	protein_coding	-
XXbac-B562F10.12	chr22	20784018	20784113	0.0205266	three_prime_UTR	protein_coding	-
PI4KA	chr22	21213410	21213524	0.020658	five_prime_UTR	protein_coding	-
XXbac-B135H6.15	chr22	21311937	21312001	0.0211614	gene	lincRNA	+
AIFM3	chr22	21330667	21330743	0.0217145	CDS	protein_coding	+
P2RX6	chr22	21380727	21380820	0.0221688	transcript	protein_coding	+
FAM230B	chr22	21538075	21538209	0.000101672	exon	processed_transcript	+
YDJC	chr22	21983819	21983928	0.0465646	transcript	protein_coding	-
SDF2L1	chr22	21997211	21997295	0.0276373	gene	protein_coding	+
KB-1440D3.16	chr22	22020333	22020444	0.0211494	gene	processed_transcript	+
PPIL2	chr22	22042295	22042422	0.00429253	transcript	protein_coding	+
ZDHHC8P	chr22	23742197	23742343	0.00614396	exon	transcribed_unprocessed_pseudogene	-
MIF	chr22	24236663	24236698	0.0200759	exon	protein_coding	+
AP000350.10	chr22	24236663	24236698	0.0200759	gene	protein_coding	+
MIF-AS1	chr22	24236673	24236771	0.0248578	exon	antisense	-
SUSD2	chr22	24584047	24584164	0.0387818	gene	protein_coding	+
ADORA2A-AS1	chr22	24836827	24836945	0.00394437	transcript	antisense	-
TPST2	chr22	26976152	26976168	1.06e-05	transcript	protein_coding	-
MN1	chr22	28192796	28192969	0.0052008	CDS	protein_coding	-
TTC28	chr22	28392003	28392071	0.0193642	transcript	protein_coding	-
TTC28-AS1	chr22	28394908	28395032	0.0203041	gene	processed_transcript	+
KREMEN1	chr22	29517339	29517391	0.0192623	CDS	protein_coding	+
RHBDD3	chr22	29660071	29660172	0.0229599	transcript	protein_coding	-
EWSR1	chr22	29664334	29664428	0.00474339	exon	protein_coding	+
GAS2L1	chr22	29708304	29708439	0.0316743	CDS	protein_coding	+
RASL10A	chr22	29709849	29709957	0.0401781	exon	protein_coding	-
TBC1D10A	chr22	30722739	30722803	0.0197943	CDS	protein_coding	-
CCDC157	chr22	30762002	30762132	0.00465561	transcript	protein_coding	+
RNF215	chr22	30775627	30775696	0.0210049	transcript	protein_coding	-
GAL3ST1	chr22	30950959	30951057	0.0202292	exon	protein_coding	-
SLC35E4	chr22	31042830	31042957	0.0043486	transcript	protein_coding	+
OSBP2	chr22	31091162	31091302	0.0200981	exon	protein_coding	+
INPP5J	chr22	31522492	31522540	0.0224273	gene	protein_coding	+
PLA2G3	chr22	31532732	31532804	0.0230926	gene	protein_coding	-
YWHAH	chr22	31956931	31956992	0.00411241	three_prime_UTR	protein_coding	+
SLC5A1	chr22	32482120	32482205	0.0193671	transcript	protein_coding	+
MCM5	chr22	35796494	35796559	0.0218208	exon	protein_coding	+
APOL1	chr22	36661500	36661580	0.0211093	CDS	protein_coding	+
MYH9	chr22	36745130	36745263	0.00440075	CDS	protein_coding	-
KCTD17	chr22	37447848	37447944	0.0222048	exon	protein_coding	+
TMPRSS6	chr22	37466562	37466634	0.0202295	CDS	protein_coding	-
C1QTNF6	chr22	37578477	37578644	0.000840517	exon	protein_coding	-
SSTR3	chr22	37603154	37603243	0.0241426	transcript	protein_coding	-
TRIOBP	chr22	38153698	38153814	0.00419702	transcript	protein_coding	+
EIF3L	chr22	38255837	38255868	0.0196489	transcript	protein_coding	+
RP5-1039K5.13	chr22	38468482	38468627	0.00437212	gene	antisense	-
PICK1	chr22	38468971	38469057	0.0212683	CDS	protein_coding	+
SLC16A8	chr22	38476986	38477084	0.0337108	transcript	protein_coding	-
TMEM184B	chr22	38643803	38643923	0.020982	CDS	protein_coding	-
KCNJ4	chr22	38823493	38823561	0.0040789	exon	protein_coding	-
JOSD1	chr22	39085244	39085344	0.0218154	transcript	protein_coding	-
RPL3	chr22	39715058	39715100	0.00538193	CDS	protein_coding	-
SNORD43	chr22	39715058	39715100	0.00538193	gene	snoRNA	-
MIEF1	chr22	39907348	39907485	0.00581101	transcript	protein_coding	+
ENTHD1	chr22	40271281	40271388	0.0192085	transcript	protein_coding	-
TNRC6B	chr22	40724536	40724547	8.41e-05	exon	protein_coding	+
RP1-85F18.6	chr22	41573547	41573596	0.0041878	gene	antisense	-
RP1-85F18.5	chr22	41573547	41573596	0.0041878	gene	antisense	-
RANGAP1	chr22	41646599	41646609	0.0193051	transcript	protein_coding	-
ZC3H7B	chr22	41752682	41752785	0.0208932	CDS	protein_coding	+
TOB2	chr22	41832601	41832747	0.00561257	exon	protein_coding	-
FAM109B	chr22	42473894	42473979	0.0233233	gene	protein_coding	+
NDUFA6	chr22	42482277	42482319	0.00416876	exon	protein_coding	-
RP4-669P10.18	chr22	42518170	42518229	0.0197864	transcript	processed_transcript	+
CYP2D7P1	chr22	42540242	42540431	0.00416704	transcript	polymorphic_pseudogene	-
Z83851.1	chr22	42761061	42761176	0.000188466	exon	lincRNA	-
NFAM1	chr22	42782976	42783073	0.0200461	CDS	protein_coding	-
RNU12	chr22	43011365	43011374	1.06e-75	gene	lincRNA	+
A4GALT	chr22	43089200	43089339	0.00462107	exon	protein_coding	-
[truncated: 938 more rows]

## Sheet: read me
	GENE_NAME	name of the gene according to GENCODE
	OVERLAPPING_FEATURE_CHR	chromosome (Chr) in which is located the identified signal
	BEST_PEAK_START	start genomic position of the identified signal
	BEST_PEAK_END	end genomic position of the identified signal
	PVALUE	significance level of the identified signal calculated with Clipper tool
	FEATURE_TYPE	genetic features overlaping the signal
	GENE_TYPE	class of gene overlapping the signal
	PEAK_STRAND	strand of the overlapping features
