# Supplementary material for: Systematic identification of NF90 target RNAs by iCLIP analysis
Source: Sci Rep. 2022 Jan 10;12:364. doi: 10.1038/s41598-021-04101-1 (PMC8748789; doi:10.1038/s41598-021-04101-1)
Supplement: Supplementary file 3 — Supplementary Table S2. [file 41598_2021_4101_MOESM3_ESM.xlsx]

## Sheet: Hek-293ctr_Hek293 NF90siRNA
Supplemental Table S2. Gene significativelly upregulate and downregulated identified in RNA sequencing in HEK-293 ctr compared to HEK-293 NF90 siRNA (cutof: foldchenge > 0.5).
Gene symbol	Gene name	FoldChange	pvalue	FDR
SART1	squamous cell carcinoma antigen recognized by T cells 1	3.30902	2.89247e-07	0.000102426
C22orf46	chromosome 22 open reading frame 46	3.0547	2.46735e-06	0.00052423
MTRNR2L8	MT-RNR2-like 8	2.9907	0.0200592	0.221966
MTRNR2L2	MT-RNR2-like 2	2.82941	0.0179072	0.209201
MTRNR2L9	MT-RNR2-like 9	2.77706	0.00340055	0.080041
VSTM2B	V-set and transmembrane domain containing 2B	2.69722	1.41611e-05	0.00197945
MTRNR2L6	MT-RNR2-like 6	2.69044	0.0239803	0.243858
SETD7	SET domain containing (lysine methyltransferase) 7	2.51943	1.33521e-14	5.31915e-11
NES	nestin	2.50566	9.72337e-05	0.00730858
CEP250	centrosomal protein 250kDa	2.48824	0.000169945	0.0108758
NEFH	neurofilament, heavy polypeptide	2.47828	2.93092e-06	0.000583802
MTRNR2L1	MT-RNR2-like 1	2.47082	0.0115169	0.164742
C19orf68	chromosome 19 open reading frame 68	2.44452	0.00352427	0.0813902
HMGN5	high mobility group nucleosome binding domain 5	2.43781	0.000943531	0.0358834
MYH9	myosin, heavy chain 9, non-muscle	2.43592	3.37565e-05	0.00368431
TPM4	tropomyosin 4	2.43344	3.62109e-16	2.8851e-12
RRBP1	ribosome binding protein 1	2.4233	5.29811e-05	0.0047969
OGFR	opioid growth factor receptor	2.37464	4.71425e-05	0.00441905
TAF15	TAF15 RNA polymerase II, TATA box binding protein (TBP)-associated factor, 68kDa	2.34395	2.92037e-06	0.000583802
NTRK3	neurotrophic tyrosine kinase, receptor, type 3	2.30301	0.0017606	0.0535405
ZNF316	zinc finger protein 316	2.27887	0.00110702	0.0401832
GOLGA6L4	golgin A6 family-like 4	2.27547	0.00345186	0.0806531
EIF3A	eukaryotic translation initiation factor 3, subunit A	2.26838	8.39368e-06	0.00122709
HDGFRP2	hepatoma-derived growth factor-related protein 2	2.26686	9.94981e-05	0.00740889
LRRIQ1	leucine-rich repeats and IQ motif containing 1	2.23906	0.00335767	0.0796744
HABP4	hyaluronan binding protein 4	2.15718	7.37596e-08	3.09305e-05
GOLGA6L5P	golgin A6 family-like 5, pseudogene	2.14607	0.00631422	0.116737
PRR4	proline rich 4 (lacrimal)	2.13913	0.00529092	0.103576
CGN	cingulin	2.10251	0.00161723	0.050235
CASP7	caspase 7, apoptosis-related cysteine peptidase	2.0916	4.26482e-10	4.41793e-07
NUMA1	nuclear mitotic apparatus protein 1	2.08648	0.000865228	0.0337927
ZW10	zw10 kinetochore protein	2.06053	1.85245e-05	0.00238055
PPP1R9B	protein phosphatase 1, regulatory subunit 9B	2.05806	0.00101824	0.0380884
LOC101928062	NA	2.01882	8.37845e-05	0.00653636
KIAA1211	KIAA1211	2.00546	0.00142357	0.0465801
SPTBN2	spectrin, beta, non-erythrocytic 2	2.00478	0.0040427	0.0883681
NEXN	nexilin (F actin binding protein)	1.99083	0.000172654	0.0109361
INCENP	inner centromere protein antigens 135/155kDa	1.98282	0.000321413	0.0174208
MESDC2	mesoderm development candidate 2	1.97786	2.02495e-10	2.48213e-07
TNKS1BP1	tankyrase 1 binding protein 1, 182kDa	1.96954	0.00395083	0.0871115
TRAF3IP1	TNF receptor-associated factor 3 interacting protein 1	1.96636	9.43401e-05	0.00715862
HNRNPA3	heterogeneous nuclear ribonucleoprotein A3	1.95985	0.000143409	0.00998086
LOC100130992	NA	1.959	6.21009e-05	0.00523586
SAFB2	scaffold attachment factor B2	1.95626	0.000559783	0.0258061
CYP1B1	cytochrome P450, family 1, subfamily B, polypeptide 1	1.94787	7.51203e-07	0.000202889
ARMCX4	armadillo repeat containing, X-linked 4	1.93822	0.000789803	0.0319429
FAM98B	family with sequence similarity 98, member B	1.92363	0.00232731	0.0644968
SYT6	synaptotagmin VI	1.91562	0.000614547	0.0275079
NOLC1	nucleolar and coiled-body phosphoprotein 1	1.91406	1.16595e-09	8.84735e-07
ZC3H18	zinc finger CCCH-type containing 18	1.91356	0.000710355	0.030272
HNRNPUL2	heterogeneous nuclear ribonucleoprotein U-like 2	1.90888	0.000176977	0.0111029
TOMM22	translocase of outer mitochondrial membrane 22 homolog (yeast)	1.90816	4.43595e-10	4.41793e-07
GOLGA2	golgin A2	1.90196	0.000140695	0.00992026
TCOF1	Treacher Collins-Franceschetti syndrome 1	1.90128	8.40887e-05	0.00653636
ST8SIA2	ST8 alpha-N-acetyl-neuraminide alpha-2,8-sialyltransferase 2	1.89272	0.00573275	0.109011
EBF2	early B-cell factor 2	1.89021	7.88142e-05	0.0063428
ANKRD31	ankyrin repeat domain 31	1.88848	0.00642626	0.118111
TMX3	thioredoxin-related transmembrane protein 3	1.87877	0.0024154	0.0659065
MNS1	meiosis-specific nuclear structural 1	1.86701	0.00449639	0.0937826
MYH14	myosin, heavy chain 14, non-muscle	1.86268	0.0102912	0.153363
GPR85	G protein-coupled receptor 85	1.85544	0.00399469	0.0876795
COL4A1	collagen, type IV, alpha 1	1.84363	0.000671732	0.0294067
STX12	syntaxin 12	1.83845	9.45509e-06	0.00135736
VIM-AS1	VIM antisense RNA 1	1.8353	0.000374453	0.0192481
EIF5B	eukaryotic translation initiation factor 5B	1.83272	0.00088342	0.0344188
CCDC159	coiled-coil domain containing 159	1.82995	0.00111207	0.0401832
LONP1	lon peptidase 1, mitochondrial	1.82974	0.000283512	0.0157964
ZC3H13	zinc finger CCCH-type containing 13	1.82903	0.00034679	0.0182516
GANAB	glucosidase, alpha; neutral AB	1.82517	1.49787e-08	8.52451e-06
KLHL31	kelch-like family member 31	1.81519	0.0209608	0.228378
CDK11B	cyclin-dependent kinase 11B	1.81344	0.000736478	0.0306417
LMNB2	lamin B2	1.81017	0.00280199	0.0706483
PRMT6	protein arginine methyltransferase 6	1.81007	8.23373e-08	3.36422e-05
KIF1C	kinesin family member 1C	1.8087	5.95776e-05	0.00513172
PPL	periplakin	1.8007	0.0263792	0.256183
TRIM41	tripartite motif containing 41	1.80025	0.00367258	0.0839401
CARD10	caspase recruitment domain family, member 10	1.79671	0.0278607	0.264877
PDZRN4	PDZ domain containing ring finger 4	1.79659	0.00402164	0.0880287
SPACA6P	sperm acrosome associated 6, pseudogene	1.79342	0.0284911	0.266605
RBM25	RNA binding motif protein 25	1.79127	0.000752095	0.0309912
MT1X	metallothionein 1X	1.78996	8.15533e-06	0.00120329
GFRA2	GDNF family receptor alpha 2	1.78832	0.0146401	0.188899
SNHG10	small nucleolar RNA host gene 10	1.78746	3.72133e-06	0.000673857
SLC46A3	solute carrier family 46, member 3	1.78671	0.00454406	0.0946531
ZNF860	zinc finger protein 860	1.78143	0.0293697	0.271623
KIF26B	kinesin family member 26B	1.78126	0.00195174	0.057435
CCDC88C	coiled-coil domain containing 88C	1.77581	0.00201757	0.0587752
PHACTR2	phosphatase and actin regulator 2	1.77403	3.67204e-06	0.000673857
EMC6	ER membrane protein complex subunit 6	1.76705	2.40461e-05	0.00288101
DNAH6	dynein, axonemal, heavy chain 6	1.76398	0.00104749	0.0386382
PSMD5	proteasome 26S subunit, non-ATPase 5	1.76373	3.63525e-05	0.00383627
NCL	nucleolin	1.76256	0.000508843	0.0244229
CD164	CD164 molecule, sialomucin	1.76026	0.000255366	0.014533
PHRF1	PHD and ring finger domains 1	1.76011	0.00968484	0.1474
AEBP2	AE binding protein 2	1.75869	0.00425027	0.0905455
ZNF542P	zinc finger protein 542, pseudogene	1.75743	0.000686914	0.0296076
ZNF664	zinc finger protein 664	1.7529	5.37147e-06	0.000900993
WIF1	WNT inhibitory factor 1	1.75244	0.0113812	0.163534
HSDL2	hydroxysteroid dehydrogenase like 2	1.75115	7.96084e-05	0.0063428
LINC01158	long intergenic non-protein coding RNA 1158	1.75039	0.0145511	0.188207
GRIPAP1	GRIP1 associated protein 1	1.74161	0.000761228	0.031183
ZNF678	zinc finger protein 678	1.74148	0.0130273	0.175924
FGFBP3	fibroblast growth factor binding protein 3	1.74108	0.000336631	0.0179405
HRK	harakiri, BCL2 interacting protein	1.73998	0.00921307	0.143878
C9orf78	chromosome 9 open reading frame 78	1.73995	5.30462e-08	2.34803e-05
SMC1A	structural maintenance of chromosomes 1A	1.73508	0.000377754	0.0193553
PRDX4	peroxiredoxin 4	1.73019	4.65199e-07	0.000154437
ZHX1-C8orf76	ZHX1-C8orf76 readthrough	1.72943	0.0128017	0.173613
LOC100996579	NA	1.72888	0.0235312	0.241968
WNT16	wingless-type MMTV integration site family, member 16	1.72729	0.00368636	0.0840324
ZNF354A	zinc finger protein 354A	1.72444	0.021186	0.229036
CCDC9	coiled-coil domain containing 9	1.72082	0.0146835	0.189305
SRGAP2C	SLIT-ROBO Rho GTPase activating protein 2C	1.72074	0.000129612	0.00917939
ZEB1-AS1	ZEB1 antisense RNA 1	1.71955	0.0012704	0.0433901
SCN2A	sodium channel, voltage gated, type II alpha subunit	1.70982	0.0129147	0.174848
MED11	mediator complex subunit 11	1.70762	2.11796e-05	0.00265746
ZNF616	zinc finger protein 616	1.70317	0.00886165	0.140788
UNC5C	unc-5 netrin receptor C	1.70313	2.58242e-05	0.00302579
ATOH8	atonal bHLH transcription factor 8	1.70286	0.0148481	0.190503
TUFT1	tuftelin 1	1.70241	2.47037e-05	0.00291595
NINL	ninein-like	1.69822	0.00701293	0.125422
MT1F	metallothionein 1F	1.6965	0.00182946	0.0550047
PAFAH1B2	platelet-activating factor acetylhydrolase 1b, catalytic subunit 2 (30kDa)	1.69524	3.22467e-05	0.0035438
FAM218A	family with sequence similarity 218, member A	1.68521	0.0262739	0.25565
LHFPL4	lipoma HMGIC fusion partner-like 4	1.68248	0.0150899	0.191374
SNAI2	snail family zinc finger 2	1.68185	0.0108131	0.15813
KLRG1	killer cell lectin-like receptor subfamily G, member 1	1.68159	0.0097529	0.148012
MAP7D2	MAP7 domain containing 2	1.68071	0.0150986	0.191374
C7orf55	chromosome 7 open reading frame 55	1.67753	0.00472915	0.0966141
G3BP2	GTPase activating protein (SH3 domain) binding protein 2	1.67707	0.000261094	0.0147537
BICD2	bicaudal D homolog 2 (Drosophila)	1.67624	3.80991e-05	0.00388214
LYRM5	LYR motif containing 5	1.67428	0.047101	0.346
SEMA3D	sema domain, immunoglobulin domain (Ig), short basic domain, secreted, (semaphorin) 3D	1.67401	0.0060657	0.113519
MAD1L1	MAD1 mitotic arrest deficient-like 1 (yeast)	1.67074	0.0123907	0.171102
SLC33A1	solute carrier family 33 (acetyl-CoA transporter), member 1	1.66842	1.80542e-05	0.00235814
PERP	PERP, TP53 apoptosis effector	1.66657	0.000162182	0.0106792
ANKRD11	ankyrin repeat domain 11	1.66428	0.00291418	0.0725585
CEP131	centrosomal protein 131kDa	1.66319	0.0406467	0.320171
FAM72B	family with sequence similarity 72, member B	1.66185	0.00377008	0.0850939
SNX8	sorting nexin 8	1.66183	0.000555355	0.0257255
DENR	density-regulated protein	1.66082	0.000383905	0.0195927
C17orf97	chromosome 17 open reading frame 97	1.6603	0.000368293	0.0190544
ZNHIT6	zinc finger, HIT-type containing 6	1.66013	0.00738716	0.12865
FOPNL	FGFR1OP N-terminal like	1.65719	9.29829e-05	0.00712347
ZNF630	zinc finger protein 630	1.65673	0.0134986	0.18
ZCCHC3	zinc finger, CCHC domain containing 3	1.6563	2.65743e-06	0.000549951
WBP4	WW domain binding protein 4	1.65564	0.00139074	0.0458538
TCF24	transcription factor 24	1.65136	0.00258579	0.0682884
WNT8B	wingless-type MMTV integration site family, member 8B	1.65066	0.0149013	0.190819
SERTAD4-AS1	SERTAD4 antisense RNA 1	1.64913	0.000894736	0.0346059
SLC1A2	solute carrier family 1 (glial high affinity glutamate transporter), member 2	1.64533	0.0197723	0.219563
RGS19	regulator of G-protein signaling 19	1.64458	0.000384845	0.0195927
ZNF267	zinc finger protein 267	1.64329	0.00571097	0.108727
KLHDC10	kelch domain containing 10	1.64207	2.65726e-05	0.0030574
UBE3A	ubiquitin protein ligase E3A	1.64055	0.00478664	0.0971803
BHLHE22	basic helix-loop-helix family, member e22	1.64006	0.00219636	0.0621652
POLR2D	polymerase (RNA) II (DNA directed) polypeptide D	1.63515	1.90379e-06	0.000427279
CACTIN	cactin, spliceosome C complex subunit	1.63445	0.0283597	0.266576
TCHP	trichoplein, keratin filament binding	1.63319	0.00333377	0.0794075
EPHB1	EPH receptor B1	1.63175	0.00112276	0.0403862
LOC728743	NA	1.62992	0.00731976	0.128176
ELFN2	extracellular leucine-rich repeat and fibronectin type III domain containing 2	1.62034	0.0359026	0.302543
LOC100289092	NA	1.61612	0.00298068	0.0740986
SAFB	scaffold attachment factor B	1.61386	0.00996844	0.150566
MYEF2	myelin expression factor 2	1.6125	0.00111073	0.0401832
SYNM	synemin, intermediate filament protein	1.60985	0.00835366	0.136249
HMGA2	high mobility group AT-hook 2	1.60972	0.00222009	0.062543
MYO18A	myosin XVIIIA	1.60739	0.0203137	0.223533
GNAS-AS1	GNAS antisense RNA 1	1.60601	0.0351616	0.298974
CAHM	colon adenocarcinoma hypermethylated (non-protein coding)	1.60588	0.0161771	0.1986
ESRG	embryonic stem cell related (non-protein coding)	1.60586	0.0180742	0.210844
CCDC34	coiled-coil domain containing 34	1.60565	0.00239149	0.0654783
C5orf55	NA	1.60498	0.000894218	0.0346059
FYCO1	FYVE and coiled-coil domain containing 1	1.60469	0.00186572	0.0558391
ZBTB12	zinc finger and BTB domain containing 12	1.60398	0.0107902	0.15813
HNRNPUL2-BSCL2	HNRNPUL2-BSCL2 readthrough (NMD candidate)	1.60217	0.0197595	0.219563
SCN9A	sodium channel, voltage gated, type IX alpha subunit	1.60043	0.00111118	0.0401832
EDNRA	endothelin receptor type A	1.59981	0.0242603	0.244986
UBE2D1	ubiquitin-conjugating enzyme E2D 1	1.59956	0.00919586	0.143878
HCN4	hyperpolarization activated cyclic nucleotide gated potassium channel 4	1.59467	0.0355915	0.301035
GOLGA3	golgin A3	1.59286	0.00456408	0.094833
NPY	neuropeptide Y	1.5924	0.0202975	0.223525
TFPI	tissue factor pathway inhibitor (lipoprotein-associated coagulation inhibitor)	1.59225	0.0243902	0.245064
PLEC	plectin	1.59042	0.0290833	0.270387
LOC101928489	NA	1.58891	0.0115962	0.165283
POU4F1	POU class 4 homeobox 1	1.58845	0.000712509	0.030272
HNRNPA2B1	heterogeneous nuclear ribonucleoprotein A2/B1	1.58818	0.00205389	0.0593987
NBPF20	neuroblastoma breakpoint family, member 20	1.58639	0.00535391	0.103915
ERO1L	NA	1.5863	0.00531614	0.103687
ZNF596	zinc finger protein 596	1.58449	0.032958	0.288405
KIF9	kinesin family member 9	1.58055	0.00323904	0.077967
NDUFS2	NADH dehydrogenase (ubiquinone) Fe-S protein 2, 49kDa (NADH-coenzyme Q reductase)	1.58024	3.91814e-05	0.00392677
ME1	malic enzyme 1, NADP(+)-dependent, cytosolic	1.57856	0.00634865	0.117226
AKAP12	A kinase (PRKA) anchor protein 12	1.57692	0.00723372	0.12744
SNRNP48	small nuclear ribonucleoprotein 48kDa (U11/U12)	1.57685	0.0043127	0.0913068
HIRIP3	HIRA interacting protein 3	1.57646	0.0037419	0.0846977
ARHGEF35	Rho guanine nucleotide exchange factor (GEF) 35	1.57555	0.0375181	0.311868
CLSPN	claspin	1.57301	0.000715463	0.030272
CDK14	cyclin-dependent kinase 14	1.57143	0.000827608	0.0327244
CCDC65	coiled-coil domain containing 65	1.56972	0.0194507	0.218659
TMEM33	transmembrane protein 33	1.56923	0.00256761	0.0682569
SLC35D3	solute carrier family 35, member D3	1.56905	0.0120261	0.16929
GOLGA6L9	golgin A6 family-like 9	1.56847	0.049397	0.353612
THOC7	THO complex 7	1.56812	0.00282417	0.0708278
ANP32E	acidic (leucine-rich) nuclear phosphoprotein 32 family, member E	1.56775	0.014771	0.189819
HNRNPD	heterogeneous nuclear ribonucleoprotein D (AU-rich element RNA binding protein 1, 37kDa)	1.56768	0.00262155	0.0685119
ENSA	endosulfine alpha	1.56683	1.55828e-05	0.00210434
WBP11	WW domain binding protein 11	1.56654	3.84926e-05	0.00388214
HNRNPH3	heterogeneous nuclear ribonucleoprotein H3 (2H9)	1.56444	0.00231322	0.0642784
ZNF326	zinc finger protein 326	1.56319	0.00173302	0.0528933
MFN1	mitofusin 1	1.56027	0.00470743	0.0964177
SERPINI1	serpin peptidase inhibitor, clade I (neuroserpin), member 1	1.55967	0.00861583	0.13814
ZNF585B	zinc finger protein 585B	1.55932	0.00207697	0.0597409
DDX46	DEAD (Asp-Glu-Ala-Asp) box polypeptide 46	1.55834	0.00126694	0.0433901
UBAC2-AS1	UBAC2 antisense RNA 1	1.55609	0.00723773	0.12744
CDK11A	cyclin-dependent kinase 11A	1.55229	0.0271155	0.260921
SOX2	SRY (sex determining region Y)-box 2	1.54844	0.00146887	0.0473813
FAM173B	family with sequence similarity 173, member B	1.54779	0.000251945	0.0143898
TNFSF13	tumor necrosis factor (ligand) superfamily, member 13	1.54778	0.00431466	0.0913068
PNN	pinin, desmosome associated protein	1.54711	0.00499336	0.0994377
ZNF629	zinc finger protein 629	1.54644	5.0656e-05	0.00461259
FBN1	fibrillin 1	1.54614	0.000241747	0.0139574
NHLRC1	NHL repeat containing E3 ubiquitin protein ligase 1	1.54034	0.00631487	0.116737
IER3IP1	immediate early response 3 interacting protein 1	1.54002	0.00768309	0.131136
GTF2H3	general transcription factor IIH, polypeptide 3, 34kDa	1.53986	0.000561092	0.0258061
SOX3	SRY (sex determining region Y)-box 3	1.53907	0.0425381	0.328036
FAM32A	family with sequence similarity 32, member A	1.53738	4.67639e-05	0.00441905
NKX2-3	NK2 homeobox 3	1.53682	0.0172667	0.204999
SOX11	SRY (sex determining region Y)-box 11	1.53656	0.0163492	0.199942
EYA1	EYA transcriptional coactivator and phosphatase 1	1.53576	0.00265031	0.0686281
GTSE1-AS1	GTSE1 antisense RNA 1 (head to head)	1.53504	0.0141244	0.184658
LOC101928794	NA	1.53432	0.0472658	0.346569
CYB5RL	cytochrome b5 reductase-like	1.53409	0.00317091	0.0771426
NASP	nuclear autoantigenic sperm protein (histone-binding)	1.53288	0.000156752	0.0104951
CGNL1	cingulin-like 1	1.53085	0.016458	0.200083
LINC-PINT	long intergenic non-protein coding RNA, p53 induced transcript	1.52976	0.00438774	0.0921723
SAMD5	sterile alpha motif domain containing 5	1.52852	0.00800591	0.132483
RAP2C-AS1	RAP2C antisense RNA 1	1.52744	0.0480806	0.349392
ITGA8	integrin, alpha 8	1.52702	0.00195251	0.057435
TMEM132E	transmembrane protein 132E	1.52672	0.0116335	0.165666
TOP1MT	topoisomerase (DNA) I, mitochondrial	1.52583	0.000998954	0.0374549
HLF	hepatic leukemia factor	1.52569	0.0387288	0.314068
SEMA3E	sema domain, immunoglobulin domain (Ig), short basic domain, secreted, (semaphorin) 3E	1.52437	0.00160592	0.050079
ESF1	ESF1 nucleolar pre-rRNA processing protein homolog	1.52226	0.0390132	0.315251
TSLP	thymic stromal lymphopoietin	1.52118	0.0473653	0.3467
HOXC13-AS	HOXC13 antisense RNA	1.52076	0.0301516	0.274552
CYCS	cytochrome c, somatic	1.52047	0.00405544	0.0885253
MN1	meningioma (disrupted in balanced translocation) 1	1.51758	0.00768069	0.131136
LYPD6	LY6/PLAUR domain containing 6	1.51738	0.00621164	0.115501
BCL11B	B-cell CLL/lymphoma 11B (zinc finger protein)	1.51599	0.00534167	0.103804
HYPK	huntingtin interacting protein K	1.5151	0.000456551	0.0223851
BTBD11	BTB (POZ) domain containing 11	1.51415	0.00715946	0.127186
JMY	junction mediating and regulatory protein, p53 cofactor	1.51299	0.00348197	0.081001
CHD3	chromodomain helicase DNA binding protein 3	1.51207	0.0143511	0.186074
BMS1	BMS1 ribosome biogenesis factor	1.51093	0.000185676	0.0114382
NOL4	nucleolar protein 4	1.51092	0.0166057	0.201073
CHPT1	choline phosphotransferase 1	1.50718	0.00401495	0.0880031
RPGR	retinitis pigmentosa GTPase regulator	1.50678	0.00683991	0.123018
NKAIN2	Na+/K+ transporting ATPase interacting 2	1.50654	0.0186344	0.214099
FRA10AC1	fragile site, folic acid type, rare, fra(10)(q23.3) or fra(10)(q24.2) candidate 1	1.50612	0.0349296	0.298325
UPF3B	UPF3 regulator of nonsense transcripts homolog B (yeast)	1.50378	0.00961743	0.147218
FBXL19	F-box and leucine-rich repeat protein 19	1.50326	0.0380932	0.312618
VOPP1	vesicular, overexpressed in cancer, prosurvival protein 1	1.50267	0.000147959	0.010119
R3HCC1	R3H domain and coiled-coil containing 1	1.5023	0.00127956	0.043568
GPM6A	glycoprotein M6A	1.5022	0.0263807	0.256183
PTPRS	protein tyrosine phosphatase, receptor type, S	-1.5003	0.00463698	0.0956754
EGFL7	EGF-like-domain, multiple 7	-1.5005	0.017617	0.207179
IFFO1	intermediate filament family orphan 1	-1.50067	0.0170301	0.203735
CRTC1	CREB regulated transcription coactivator 1	-1.50148	0.0184551	0.213253
NLGN2	neuroligin 2	-1.50192	0.00693879	0.124656
OAS3	2'-5'-oligoadenylate synthetase 3, 100kDa	-1.50232	0.000473184	0.0231294
PLXND1	plexin D1	-1.50304	0.0083832	0.136313
TP53I3	tumor protein p53 inducible protein 3	-1.50352	0.00590422	0.111565
CAPG	capping protein (actin filament), gelsolin-like	-1.50378	0.00966475	0.147235
SLC43A1	solute carrier family 43 (amino acid system L transporter), member 1	-1.50381	0.00965572	0.147235
CDH1	cadherin 1, type 1	-1.504	0.00331614	0.0791256
MMP14	matrix metallopeptidase 14 (membrane-inserted)	-1.50424	0.0194577	0.218659
SAMD11	sterile alpha motif domain containing 11	-1.5048	0.020257	0.223255
TTLL6	tubulin tyrosine ligase-like family member 6	-1.5049	0.0363378	0.304788
SMARCD3	SWI/SNF related, matrix associated, actin dependent regulator of chromatin, subfamily d, member 3	-1.50511	0.00424799	0.0905455
SHISA4	shisa family member 4	-1.50525	0.031838	0.282756
MOSPD3	motile sperm domain containing 3	-1.50532	0.0200723	0.221966
ZNF132	zinc finger protein 132	-1.50535	0.0162341	0.19884
C1QTNF1	C1q and tumor necrosis factor related protein 1	-1.50565	0.0315528	0.2812
LOC100506385	NA	-1.50596	0.0186772	0.21427
SERINC2	serine incorporator 2	-1.50622	0.0232077	0.24014
IGDCC4	immunoglobulin superfamily, DCC subclass, member 4	-1.50667	0.0224954	0.236073
NADK	NAD kinase	-1.50676	0.00121219	0.0419918
FBXW8	F-box and WD repeat domain containing 8	-1.50724	0.000522421	0.0247559
MAGEE1	melanoma antigen family E1	-1.50724	0.0179021	0.209201
KCNJ12	potassium channel, inwardly rectifying subfamily J, member 12	-1.50755	0.0341374	0.29452
TLX3	T-cell leukemia homeobox 3	-1.50862	0.0441444	0.334176
LPIN3	lipin 3	-1.50881	0.00371329	0.0841903
STAT2	signal transducer and activator of transcription 2, 113kDa	-1.50927	0.00056802	0.0259352
PROCR	protein C receptor, endothelial	-1.50932	0.00207608	0.0597409
C10orf10	chromosome 10 open reading frame 10	-1.50959	0.00386075	0.0859233
PPFIBP2	PTPRF interacting protein, binding protein 2 (liprin beta 2)	-1.51063	0.00345101	0.0806531
PHLDA3	pleckstrin homology-like domain, family A, member 3	-1.511	0.0351362	0.298974
STARD8	StAR-related lipid transfer (START) domain containing 8	-1.512	0.0150528	0.191374
SERTAD1	SERTA domain containing 1	-1.51302	0.0105624	0.155413
APLN	apelin	-1.51324	0.0120061	0.169158
TMEM75	transmembrane protein 75	-1.51345	0.0351786	0.298974
CLSTN3	calsyntenin 3	-1.51365	0.00147991	0.047641
FRMD8	FERM domain containing 8	-1.5139	0.0185608	0.213908
ABCB9	ATP-binding cassette, sub-family B (MDR/TAP), member 9	-1.51403	0.019172	0.217442
TMEM8B	transmembrane protein 8B	-1.51503	0.0182837	0.212046
EML3	echinoderm microtubule associated protein like 3	-1.5163	0.00786198	0.132432
TMEM91	transmembrane protein 91	-1.51639	0.0274633	0.26221
MGC16275	NA	-1.51725	0.0065692	0.119635
RCOR2	REST corepressor 2	-1.5175	0.0114872	0.164612
KCNC3	potassium channel, voltage gated Shaw related subfamily C, member 3	-1.51857	0.00812654	0.133531
RAB3A	RAB3A, member RAS oncogene family	-1.5186	0.018832	0.215117
ARRDC1	arrestin domain containing 1	-1.51887	0.0102921	0.153363
BCAT2	branched chain amino-acid transaminase 2, mitochondrial	-1.51912	0.0027032	0.0692921
NR1D1	nuclear receptor subfamily 1, group D, member 1	-1.51958	0.00638833	0.117674
PLEKHG2	pleckstrin homology domain containing, family G (with RhoGef domain) member 2	-1.5204	0.00120476	0.0418255
SLC12A4	solute carrier family 12 (potassium/chloride transporter), member 4	-1.52067	0.003482	0.081001
LOC155060	AI894139 pseudogene	-1.52129	0.0370246	0.308732
TMEM147	transmembrane protein 147	-1.52191	0.000722647	0.0303836
HMGCL	3-hydroxymethyl-3-methylglutaryl-CoA lyase	-1.52196	0.000367309	0.0190544
TEF	thyrotrophic embryonic factor	-1.52236	0.00108112	0.0395129
LINC00342	long intergenic non-protein coding RNA 342	-1.5237	0.00125037	0.0431268
ALPL	alkaline phosphatase, liver/bone/kidney	-1.52389	0.0169052	0.203128
VWA5A	von Willebrand factor A domain containing 5A	-1.52419	0.00181372	0.054694
ORAI3	ORAI calcium release-activated calcium modulator 3	-1.52454	0.00415679	0.0896326
ESRP2	epithelial splicing regulatory protein 2	-1.52487	0.00280993	0.0707365
SLC8B1	solute carrier family 8 (sodium/lithium/calcium exchanger), member B1	-1.52524	0.00546525	0.105933
POM121L10P	POM121 transmembrane nucleoporin-like 10, pseudogene	-1.52541	0.0270289	0.260626
TMEM245	transmembrane protein 245	-1.52544	0.000477261	0.0232574
C16orf46	chromosome 16 open reading frame 46	-1.52625	0.00911044	0.143029
TMEM140	transmembrane protein 140	-1.52635	0.000802364	0.0321248
C17orf103	NA	-1.52636	0.00229464	0.0640369
TRPC1	transient receptor potential cation channel, subfamily C, member 1	-1.52682	0.0421	0.326428
JAM2	junctional adhesion molecule 2	-1.52704	0.00856668	0.137889
FNDC5	fibronectin type III domain containing 5	-1.52796	0.00337882	0.0798835
SEC14L2	SEC14-like lipid binding 2	-1.5282	0.00117803	0.0414003
TMEM134	transmembrane protein 134	-1.52878	0.0104102	0.154126
NUDT18	nudix (nucleoside diphosphate linked moiety X)-type motif 18	-1.52879	0.0158968	0.1961
DMBX1	diencephalon/mesencephalon homeobox 1	-1.53017	0.0234117	0.241466
BRSK2	BR serine/threonine kinase 2	-1.53022	0.019112	0.217226
MICALL2	MICAL-like 2	-1.53051	0.0396474	0.316948
ASPHD2	aspartate beta-hydroxylase domain containing 2	-1.53095	0.000582287	0.0264352
PFKFB4	6-phosphofructo-2-kinase/fructose-2,6-biphosphatase 4	-1.53153	0.00436343	0.0918511
APBB3	amyloid beta (A4) precursor protein-binding, family B, member 3	-1.53191	0.00752473	0.129349
TINAGL1	tubulointerstitial nephritis antigen-like 1	-1.53231	0.0387286	0.314068
HSD17B8	hydroxysteroid (17-beta) dehydrogenase 8	-1.53274	0.0195483	0.219367
PGAM2	phosphoglycerate mutase 2 (muscle)	-1.53274	0.0433947	0.330695
CDH24	cadherin 24, type 2	-1.53297	0.0104309	0.154126
TIMP2	TIMP metallopeptidase inhibitor 2	-1.53325	0.000158572	0.0105285
FAM89B	family with sequence similarity 89, member B	-1.5339	0.0126272	0.172862
ADRB2	adrenoceptor beta 2, surface	-1.5339	0.00379441	0.0854011
ST6GALNAC2	ST6 (alpha-N-acetyl-neuraminyl-2,3-beta-galactosyl-1,3)-N-acetylgalactosaminide alpha-2,6-sialyltransferase 2	-1.53408	0.00460834	0.0953464
AP4M1	adaptor-related protein complex 4, mu 1 subunit	-1.53476	0.00421218	0.0903653
CRTAC1	cartilage acidic protein 1	-1.53542	0.0346941	0.297072
APOBEC3F	apolipoprotein B mRNA editing enzyme, catalytic polypeptide-like 3F	-1.53556	0.000262234	0.0147657
B9D2	B9 protein domain 2	-1.53716	0.0305157	0.276288
DSEL	dermatan sulfate epimerase-like	-1.53761	0.00718852	0.127418
TRIM62	tripartite motif containing 62	-1.5378	0.00502114	0.0996412
ALKBH7	alkB homolog 7	-1.53862	0.022611	0.236732
PPT2	palmitoyl-protein thioesterase 2	-1.53867	0.000494397	0.0240189
SLC26A11	solute carrier family 26 (anion exchanger), member 11	-1.53932	0.0246931	0.246399
PGLS	6-phosphogluconolactonase	-1.54007	0.00322734	0.0778029
B3GALT5	UDP-Gal:betaGlcNAc beta 1,3-galactosyltransferase, polypeptide 5	-1.54055	0.0114263	0.164034
DUSP7	dual specificity phosphatase 7	-1.54078	0.000541427	0.025301
DOCK8	dedicator of cytokinesis 8	-1.54093	2.85722e-05	0.00318743
LAMA5	laminin, alpha 5	-1.5414	0.0434565	0.330697
ASF1B	anti-silencing function 1B histone chaperone	-1.54214	0.000659039	0.0290105
OGDHL	oxoglutarate dehydrogenase-like	-1.54266	0.0300809	0.274064
TECTA	tectorin alpha	-1.54272	0.00777628	0.131545
HSD3B7	hydroxy-delta-5-steroid dehydrogenase, 3 beta- and steroid delta-isomerase 7	-1.54362	0.0199506	0.221234
CDC42EP2	CDC42 effector protein (Rho GTPase binding) 2	-1.54394	0.0219834	0.233382
FUT1	fucosyltransferase 1 (galactoside 2-alpha-L-fucosyltransferase, H blood group)	-1.54576	0.00254729	0.0681219
MAPRE3	microtubule-associated protein, RP/EB family, member 3	-1.54701	0.000350994	0.0182781
PTK2B	protein tyrosine kinase 2 beta	-1.5476	0.00192015	0.056873
C1QL1	complement component 1, q subcomponent-like 1	-1.54781	0.0247162	0.246399
ARPC1B	actin related protein 2/3 complex, subunit 1B, 41kDa	-1.54799	0.00104406	0.0386013
C5orf27	NA	-1.54846	0.00770984	0.131145
IFI35	interferon-induced protein 35	-1.54929	0.00679207	0.122296
SLC37A4	solute carrier family 37 (glucose-6-phosphate transporter), member 4	-1.55038	0.000543038	0.0253021
ESAM	endothelial cell adhesion molecule	-1.55126	0.0474541	0.347127
NGEF	neuronal guanine nucleotide exchange factor	-1.5518	0.00607774	0.113539
CLYBL	citrate lyase beta like	-1.55238	0.00917609	0.143878
PACS2	phosphofurin acidic cluster sorting protein 2	-1.55389	0.00222148	0.062543
PPOX	protoporphyrinogen oxidase	-1.55405	0.00335998	0.0796744
GCAT	glycine C-acetyltransferase	-1.55417	0.0032712	0.0786224
GPC2	glypican 2	-1.55528	0.0419554	0.326285
CGA	glycoprotein hormones, alpha polypeptide	-1.55755	0.0119118	0.168424
PCDHGC4	protocadherin gamma subfamily C, 4	-1.55775	0.0304731	0.276246
PIANP	PILR alpha associated neural protein	-1.55809	0.0125254	0.17236
GRASP	GRP1 (general receptor for phosphoinositides 1)-associated scaffold protein	-1.55819	0.042462	0.327667
EVA1B	eva-1 homolog B (C. elegans)	-1.55836	0.0465091	0.343272
GOLGA8R	golgin A8 family, member R	-1.55883	0.0221509	0.23423
RHBDF1	rhomboid 5 homolog 1 (Drosophila)	-1.56003	0.0121672	0.170281
ZDHHC24	zinc finger, DHHC-type containing 24	-1.5601	0.0444197	0.334987
TMEM110	transmembrane protein 110	-1.56031	7.4861e-05	0.00608627
MST1P2	macrophage stimulating 1 (hepatocyte growth factor-like) pseudogene 2	-1.56117	0.0279256	0.264877
NLRC5	NLR family, CARD domain containing 5	-1.56153	0.00162389	0.0503439
TSPAN4	tetraspanin 4	-1.56216	0.0175848	0.206952
VWA7	von Willebrand factor A domain containing 7	-1.56297	0.0380007	0.312169
BSCL2	Berardinelli-Seip congenital lipodystrophy 2 (seipin)	-1.56348	0.039422	0.316774
CEMIP	cell migration inducing protein, hyaluronan binding	-1.56395	0.0447778	0.336097
MICB	MHC class I polypeptide-related sequence B	-1.56404	5.5055e-05	0.00490113
SLC26A6	solute carrier family 26 (anion exchanger), member 6	-1.5643	0.00344376	0.0806531
METTL12	methyltransferase like 12	-1.5673	0.0125965	0.172862
ST6GALNAC4	ST6 (alpha-N-acetyl-neuraminyl-2,3-beta-galactosyl-1,3)-N-acetylgalactosaminide alpha-2,6-sialyltransferase 4	-1.56762	0.0117206	0.166311
DPP7	dipeptidyl-peptidase 7	-1.56795	0.0113287	0.163428
AKNA	AT-hook transcription factor	-1.56822	0.003206	0.0777087
RNF215	ring finger protein 215	-1.56874	0.0157442	0.195393
IGFBP6	insulin-like growth factor binding protein 6	-1.56878	0.0164642	0.200083
B3GNT9	UDP-GlcNAc:betaGal beta-1,3-N-acetylglucosaminyltransferase 9	-1.56891	0.00496324	0.0989853
LAYN	layilin	-1.56972	0.0025676	0.0682569
CCND3	cyclin D3	-1.57004	0.000432293	0.0213931
BAIAP3	BAI1-associated protein 3	-1.57068	0.0384119	0.313428
DALRD3	DALR anticodon binding domain containing 3	-1.57103	0.00626055	0.116273
UROS	uroporphyrinogen III synthase	-1.5714	4.10204e-05	0.00403725
SYDE1	synapse defective 1, Rho GTPase, homolog 1 (C. elegans)	-1.5716	0.0154879	0.193568
HAGHL	hydroxyacylglutathione hydrolase-like	-1.57162	0.0477536	0.347626
CNTNAP1	contactin associated protein 1	-1.57287	0.0173133	0.204999
ICOSLG	inducible T-cell co-stimulator ligand	-1.57316	0.00637851	0.117641
TP53I11	tumor protein p53 inducible protein 11	-1.57342	0.000965367	0.0366265
RAB26	RAB26, member RAS oncogene family	-1.57405	0.0211067	0.22864
NAGLU	N-acetylglucosaminidase, alpha	-1.57412	0.00529833	0.103594
ATG4D	autophagy related 4D, cysteine peptidase	-1.57714	0.00366389	0.0839401
ZNF425	zinc finger protein 425	-1.57728	0.0046562	0.0958613
TTYH3	tweety family member 3	-1.57736	0.00639508	0.117674
ACY1	aminoacylase 1	-1.57756	0.00367682	0.0839401
ISYNA1	inositol-3-phosphate synthase 1	-1.57785	0.00570424	0.108727
DEF6	DEF6 guanine nucleotide exchange factor	-1.57823	0.00459339	0.0953069
TBC1D2	TBC1 domain family, member 2	-1.57956	0.00549778	0.106319
ITGA3	integrin, alpha 3 (antigen CD49C, alpha 3 subunit of VLA-3 receptor)	-1.57973	0.00254324	0.0681219
DPYSL4	dihydropyrimidinase-like 4	-1.58078	0.0223233	0.23511
CHRD	chordin	-1.58155	0.026279	0.25565
TLCD1	TLC domain containing 1	-1.58179	0.00211101	0.0605018
ATP13A1	ATPase type 13A1	-1.58218	0.00346032	0.0807323
C11orf48	NA	-1.58307	0.00444812	0.0931481
SLIT3	slit guidance ligand 3	-1.58313	0.00561886	0.107358
IL18R1	interleukin 18 receptor 1	-1.58318	0.00749235	0.129203
SLC44A2	solute carrier family 44 (choline transporter), member 2	-1.58344	0.000159455	0.0105432
TMEM187	transmembrane protein 187	-1.58369	0.00555213	0.106824
ATP6V1B1	ATPase, H+ transporting, lysosomal 56/58kDa, V1 subunit B1	-1.58393	0.0164273	0.200083
CRISPLD2	cysteine-rich secretory protein LCCL domain containing 2	-1.58394	0.00939908	0.145348
ZSWIM8	zinc finger, SWIM-type containing 8	-1.58467	0.000985525	0.0370385
CA2	carbonic anhydrase II	-1.58515	5.34178e-06	0.000900993
IFIT3	interferon-induced protein with tetratricopeptide repeats 3	-1.58608	0.000423443	0.0212187
FAM198A	family with sequence similarity 198, member A	-1.5866	0.0174009	0.205507
CTDSP2	CTD (carboxy-terminal domain, RNA polymerase II, polypeptide A) small phosphatase 2	-1.58662	4.91365e-05	0.0045268
GNG4	guanine nucleotide binding protein (G protein), gamma 4	-1.58676	0.000684798	0.0296076
FAM86FP	family with sequence similarity 86, member F, pseudogene	-1.58685	0.00185763	0.0557465
T	T brachyury transcription factor	-1.58953	0.0127491	0.173342
SERINC5	serine incorporator 5	-1.5898	3.8055e-05	0.00388214
RINL	Ras and Rab interactor-like	-1.59132	0.000318011	0.0172952
PDE4A	phosphodiesterase 4A, cAMP-specific	-1.59158	0.00423525	0.0904674
FIBP	fibroblast growth factor (acidic) intracellular binding protein	-1.59183	6.48977e-05	0.00539083
CAMK2N2	calcium/calmodulin-dependent protein kinase II inhibitor 2	-1.59282	0.0215917	0.231692
TNFAIP8L1	tumor necrosis factor, alpha-induced protein 8-like 1	-1.5932	0.000348196	0.0182516
GBGT1	globoside alpha-1,3-N-acetylgalactosaminyltransferase 1	-1.59395	0.00257131	0.0682569
ZNF296	zinc finger protein 296	-1.59414	0.0201563	0.222586
ISM2	isthmin 2	-1.59418	0.0474672	0.347127
TMEM130	transmembrane protein 130	-1.59478	0.0258993	0.253505
PRDM1	PR domain containing 1, with ZNF domain	-1.59613	0.000437387	0.0215782
TP53INP2	tumor protein p53 inducible nuclear protein 2	-1.59832	8.83017e-05	0.00679753
NPEPL1	aminopeptidase-like 1	-1.59953	0.0252085	0.249613
ARHGAP33	Rho GTPase activating protein 33	-1.60064	0.019346	0.217952
BMP8B	bone morphogenetic protein 8b	-1.60198	0.000196001	0.0118755
KCNAB2	potassium channel, voltage gated subfamily A regulatory beta subunit 2	-1.60202	0.00118212	0.0414003
HCP5	HLA complex P5 (non-protein coding)	-1.60308	0.00165757	0.0510896
FTX	FTX transcript, XIST regulator (non-protein coding)	-1.6032	0.00331096	0.0791256
EBF4	early B-cell factor 4	-1.60342	0.00413425	0.0894237
KLF2	Kruppel-like factor 2	-1.60361	0.0323163	0.285241
ADAM19	ADAM metallopeptidase domain 19	-1.60381	0.00377763	0.0851436
PLOD3	procollagen-lysine, 2-oxoglutarate 5-dioxygenase 3	-1.60466	0.000572931	0.0260847
CILP2	cartilage intermediate layer protein 2	-1.60624	0.0196548	0.219555
CHDH	choline dehydrogenase	-1.60628	0.01042	0.154126
SH3BP1	SH3-domain binding protein 1	-1.60699	0.00188561	0.0561091
PTGES	prostaglandin E synthase	-1.60786	0.00533886	0.103804
DSCR9	Down syndrome critical region 9 (non-protein coding)	-1.60816	0.0245024	0.245409
SLC38A3	solute carrier family 38, member 3	-1.60898	0.0155698	0.194135
USP17L6P	ubiquitin specific peptidase 17-like family member 6, pseudogene	-1.60936	0.0494226	0.35362
APOBEC3D	apolipoprotein B mRNA editing enzyme, catalytic polypeptide-like 3D	-1.61028	0.000611542	0.0274505
DNAAF3	dynein, axonemal, assembly factor 3	-1.61087	0.0255984	0.251572
SFN	stratifin	-1.61202	0.0307368	0.277188
GGT8P	gamma-glutamyltransferase 8 pseudogene	-1.61205	0.0259824	0.253782
TP53INP1	tumor protein p53 inducible nuclear protein 1	-1.61235	0.00134662	0.0449862
PCBP4	poly(rC) binding protein 4	-1.61279	0.00128599	0.0436936
DRP2	dystrophin related protein 2	-1.6131	0.0249698	0.247909
SPATA2L	spermatogenesis associated 2-like	-1.61414	0.0147528	0.189739
DLGAP3	discs, large (Drosophila) homolog-associated protein 3	-1.61499	0.0170199	0.203735
ZFP36	ZFP36 ring finger protein	-1.61499	0.00501995	0.0996412
FAM131B	family with sequence similarity 131, member B	-1.61534	0.00145536	0.0471365
QTRT1	queuine tRNA-ribosyltransferase 1	-1.61603	0.00880823	0.140359
CBX7	chromobox homolog 7	-1.61708	0.00250373	0.0677367
KDF1	keratinocyte differentiation factor 1	-1.61737	0.0243491	0.245064
VWA1	von Willebrand factor A domain containing 1	-1.61784	0.0197456	0.219563
SLC25A22	solute carrier family 25 (mitochondrial carrier: glutamate), member 22	-1.61841	0.00533984	0.103804
LMBR1L	limb development membrane protein 1-like	-1.6196	0.0018755	0.0559664
AKR7L	aldo-keto reductase family 7-like (gene/pseudogene)	-1.61988	0.0135323	0.180062
PHKG1	phosphorylase kinase, gamma 1 (muscle)	-1.62098	0.00799048	0.132483
SEMA3B	sema domain, immunoglobulin domain (Ig), short basic domain, secreted, (semaphorin) 3B	-1.62149	0.0493145	0.353612
ANGPTL2	angiopoietin-like 2	-1.62197	0.00511746	0.100853
XKR8	XK, Kell blood group complex subunit-related family, member 8	-1.62232	0.000561953	0.0258061
CRELD1	cysteine-rich with EGF-like domains 1	-1.62433	0.00169203	0.0519509
P4HTM	prolyl 4-hydroxylase, transmembrane (endoplasmic reticulum)	-1.6256	0.000937166	0.0357917
TTYH2	tweety family member 2	-1.62578	0.00144085	0.046857
LIMD2	LIM domain containing 2	-1.62626	0.000547131	0.0254185
SEPT4	septin 4	-1.6277	0.00925794	0.144068
CRMP1	collapsin response mediator protein 1	-1.62832	0.000718094	0.030272
ENO2	enolase 2 (gamma, neuronal)	-1.62846	0.000211391	0.0125691
PARVB	parvin, beta	-1.63014	0.000636133	0.0282361
SCUBE3	signal peptide, CUB domain, EGF-like 3	-1.63033	0.000187059	0.0114645
LRRC17	leucine rich repeat containing 17	-1.63064	0.0142581	0.185481
H6PD	hexose-6-phosphate dehydrogenase (glucose 1-dehydrogenase)	-1.63118	3.20361e-05	0.0035438
MAST1	microtubule associated serine/threonine kinase 1	-1.63178	0.00661077	0.120155
AP1G2	adaptor-related protein complex 1, gamma 2 subunit	-1.63181	0.000735702	0.0306417
TRIM47	tripartite motif containing 47	-1.63232	0.022553	0.23628
ANKLE1	ankyrin repeat and LEM domain containing 1	-1.63267	0.0114517	0.164251
PLCD1	phospholipase C, delta 1	-1.6333	0.00884961	0.140737
C1QTNF2	C1q and tumor necrosis factor related protein 2	-1.63371	0.0133616	0.178922
DCXR	dicarbonyl/L-xylulose reductase	-1.63376	0.000503206	0.0242909
CACNA1D	calcium channel, voltage-dependent, L type, alpha 1D subunit	-1.63483	0.00921841	0.143878
GBAP1	glucosidase, beta, acid pseudogene 1	-1.63488	0.00552234	0.106665
PTPRN2	protein tyrosine phosphatase, receptor type, N polypeptide 2	-1.63515	0.00810642	0.133531
HTR1D	5-hydroxytryptamine (serotonin) receptor 1D, G protein-coupled	-1.63598	0.00206225	0.0595325
TGFB1I1	transforming growth factor beta 1 induced transcript 1	-1.63639	0.00307197	0.0755429
UCP3	uncoupling protein 3 (mitochondrial, proton carrier)	-1.6364	0.0111657	0.161897
LPAR5	lysophosphatidic acid receptor 5	-1.63713	0.00956203	0.146793
GALK1	galactokinase 1	-1.64187	0.00262267	0.0685119
CHPF	chondroitin polymerizing factor	-1.6421	0.00445427	0.0931481
SLC27A3	solute carrier family 27 (fatty acid transporter), member 3	-1.64233	0.0030938	0.0758456
CSDC2	cold shock domain containing C2, RNA binding	-1.64301	0.0167946	0.202862
TMEM198	transmembrane protein 198	-1.64305	0.00821306	0.134645
NPIPB6	nuclear pore complex interacting protein family, member B6	-1.64306	0.0309053	0.278201
LAMC3	laminin, gamma 3	-1.64311	0.0138486	0.182983
BRICD5	BRICHOS domain containing 5	-1.64348	0.0305814	0.276412
DNASE1L1	deoxyribonuclease I-like 1	-1.64385	0.00130266	0.0439787
HSFX1	heat shock transcription factor family, X linked 1	-1.64435	0.0103076	0.153363
EMR2	NA	-1.64779	0.00722384	0.12744
EMP3	epithelial membrane protein 3	-1.64785	0.00015186	0.0103145
MAST3	microtubule associated serine/threonine kinase 3	-1.64867	0.000938872	0.0357917
RELB	v-rel avian reticuloendotheliosis viral oncogene homolog B	-1.64867	0.00331697	0.0791256
BAI2	NA	-1.64887	0.0097187	0.147774
RNFT2	ring finger protein, transmembrane 2	-1.64893	0.000323672	0.0174838
PDZD7	PDZ domain containing 7	-1.64904	0.00731398	0.128176
PLAUR	plasminogen activator, urokinase receptor	-1.65122	0.000166132	0.0107332
SERPINF1	serpin peptidase inhibitor, clade F (alpha-2 antiplasmin, pigment epithelium derived factor), member 1	-1.65146	0.000503998	0.0242909
RASGEF1C	RasGEF domain family, member 1C	-1.6521	0.0139637	0.183446
TTLL3	tubulin tyrosine ligase-like family member 3	-1.65251	0.00512017	0.100853
MYD88	myeloid differentiation primary response 88	-1.65409	0.0036568	0.0839401
INPP5J	inositol polyphosphate-5-phosphatase J	-1.65457	0.0113635	0.163428
PORCN	porcupine homolog (Drosophila)	-1.65607	0.00252037	0.0679562
HDAC10	histone deacetylase 10	-1.65716	0.00889586	0.141191
CLDN23	claudin 23	-1.65778	0.0093826	0.145348
SPRED3	sprouty-related, EVH1 domain containing 3	-1.65787	0.00199243	0.0581491
C12orf57	chromosome 12 open reading frame 57	-1.65969	0.000341278	0.0180673
HIST1H2BF	histone cluster 1, H2bf	-1.66058	1.09711e-05	0.00156093
VIPR1	vasoactive intestinal peptide receptor 1	-1.66118	0.000821392	0.0325594
UBE2L6	ubiquitin-conjugating enzyme E2L 6	-1.66156	8.27047e-05	0.00652425
LOC101928358	NA	-1.66279	0.000971519	0.0367723
MAMDC4	MAM domain containing 4	-1.6628	0.0259265	0.253615
RASA4B	RAS p21 protein activator 4B	-1.66333	0.033892	0.29395
PAK6	p21 protein (Cdc42/Rac)-activated kinase 6	-1.66519	0.0126194	0.172862
ACER2	alkaline ceramidase 2	-1.66655	0.000226141	0.0133465
TPT1-AS1	TPT1 antisense RNA 1	-1.66676	0.0185353	0.213874
DCAKD	dephospho-CoA kinase domain containing	-1.66728	4.72514e-05	0.00441905
C5	complement component 5	-1.66787	0.00918488	0.143878
SLC4A11	solute carrier family 4, sodium borate transporter, member 11	-1.66825	0.00236864	0.0650663
PLEKHN1	pleckstrin homology domain containing, family N member 1	-1.66873	0.0286411	0.267681
MAP6	microtubule-associated protein 6	-1.6694	0.000191248	0.0116318
CLDN3	claudin 3	-1.66943	0.0427153	0.328418
DUSP9	dual specificity phosphatase 9	-1.6715	0.00646741	0.118458
HLA-DOA	major histocompatibility complex, class II, DO alpha	-1.67253	0.00170065	0.0521151
NEURL2	neuralized E3 ubiquitin protein ligase 2	-1.67344	0.0309189	0.278201
LOC100506730	NA	-1.67355	0.00023112	0.0134905
HIST1H2BI	histone cluster 1, H2bi	-1.67374	5.62419e-05	0.00495146
CEL	carboxyl ester lipase	-1.67389	0.0077541	0.131541
CCDC183-AS1	CCDC183 antisense RNA 1	-1.67451	0.0027564	0.0699415
SCN1B	sodium channel, voltage gated, type I beta subunit	-1.67479	0.00747836	0.129203
LRRC29	leucine rich repeat containing 29	-1.67495	0.0309098	0.278201
PRRT2	proline-rich transmembrane protein 2	-1.67599	0.0140853	0.184428
TNFSF12	tumor necrosis factor (ligand) superfamily, member 12	-1.67691	0.00735049	0.128291
RTN2	reticulon 2	-1.677	0.00131557	0.0442269
BARX1	BARX homeobox 1	-1.6775	0.000602107	0.0272521
CRAT	carnitine O-acetyltransferase	-1.67819	0.000420891	0.0211574
HPCAL4	hippocalcin like 4	-1.67835	0.00263599	0.0685821
NT5C1A	5'-nucleotidase, cytosolic IA	-1.67877	0.0322954	0.285241
TST	thiosulfate sulfurtransferase (rhodanese)	-1.67889	0.00103205	0.038246
ZMYND15	zinc finger, MYND-type containing 15	-1.68183	0.0375847	0.312078
TM7SF2	transmembrane 7 superfamily member 2	-1.68338	4.52542e-05	0.00439711
PTCH2	patched 2	-1.68348	0.00243128	0.0662265
CECR6	cat eye syndrome chromosome region, candidate 6	-1.68408	7.92153e-05	0.0063428
GAS2L1	growth arrest-specific 2 like 1	-1.68523	0.0158513	0.1961
SHC2	SHC (Src homology 2 domain containing) transforming protein 2	-1.68529	0.00260529	0.0684616
ARHGAP4	Rho GTPase activating protein 4	-1.68568	0.00762442	0.13064
PRODH	proline dehydrogenase (oxidase) 1	-1.68653	0.0196277	0.21955
SLC45A3	solute carrier family 45, member 3	-1.68667	0.00032527	0.0175107
HID1	HID1 domain containing	-1.68683	0.000711461	0.030272
HOXA7	homeobox A7	-1.68693	0.000237993	0.013841
TMEM173	transmembrane protein 173	-1.68805	4.58575e-05	0.00441905
TBC1D13	TBC1 domain family, member 13	-1.68914	4.68316e-05	0.00441905
LOC100132077	NA	-1.68948	0.000222044	0.0131534
C1R	complement component 1, r subcomponent	-1.68996	0.000847047	0.0333276
LINC00202-1	long intergenic non-protein coding RNA 202-1	-1.69013	0.020413	0.224332
LMF1	lipase maturation factor 1	-1.69014	0.00350305	0.0812535
TNS1	tensin 1	-1.69015	5.04842e-05	0.00461259
LRRC16B	leucine rich repeat containing 16B	-1.69017	0.0345276	0.296124
SAMD14	sterile alpha motif domain containing 14	-1.69284	0.0231291	0.239729
MEF2B	myocyte enhancer factor 2B	-1.69318	0.0340467	0.29452
FAXDC2	fatty acid hydroxylase domain containing 2	-1.69452	0.000349516	0.0182608
SEMA3F	sema domain, immunoglobulin domain (Ig), short basic domain, secreted, (semaphorin) 3F	-1.69644	0.00129674	0.0439155
KLHL22	kelch-like family member 22	-1.69678	0.000109938	0.00803605
GDPD5	glycerophosphodiester phosphodiesterase domain containing 5	-1.69719	0.00311253	0.0759843
C2	complement component 2	-1.69728	0.00197494	0.0578747
FN3K	fructosamine 3 kinase	-1.69772	0.000515664	0.0246021
ETHE1	ethylmalonic encephalopathy 1	-1.69825	0.000170916	0.0108942
CASKIN1	CASK interacting protein 1	-1.69835	0.0180939	0.210919
B3GALT4	UDP-Gal:betaGlcNAc beta 1,3-galactosyltransferase, polypeptide 4	-1.70015	0.00212282	0.0606222
PRR19	proline rich 19	-1.7037	0.0147527	0.189739
GLS2	glutaminase 2 (liver, mitochondrial)	-1.70374	6.03429e-05	0.00514206
NOXA1	NADPH oxidase activator 1	-1.70592	0.0193538	0.217952
MIR31HG	MIR31 host gene	-1.70636	0.00396704	0.0873133
CCL2	chemokine (C-C motif) ligand 2	-1.71016	0.00214678	0.0610749
SLC26A10	solute carrier family 26, member 10	-1.71189	0.0173821	0.205478
MAFG-AS1	MAFG antisense RNA 1 (head to head)	-1.71197	0.00479399	0.0971803
CITED4	Cbp/p300-interacting transactivator, with Glu/Asp-rich carboxy-terminal domain, 4	-1.71228	0.01928	0.217891
MYO15B	myosin XVB	-1.71257	0.00643637	0.118144
PITPNM1	phosphatidylinositol transfer protein, membrane-associated 1	-1.71402	0.000892285	0.0346059
SEPT5	septin 5	-1.71531	0.00351415	0.0812743
ARHGEF19	Rho guanine nucleotide exchange factor (GEF) 19	-1.71884	0.00343674	0.0806531
TMEM180	transmembrane protein 180	-1.71956	0.00211484	0.0605028
RRAGB	Ras-related GTP binding B	-1.72331	8.40846e-05	0.00653636
PIDD1	p53-induced death domain protein 1	-1.72491	0.0139605	0.183446
LOC100506100	NA	-1.72667	0.00139019	0.0458538
PAQR6	progestin and adipoQ receptor family member VI	-1.72713	0.00629452	0.116737
TNFRSF10B	tumor necrosis factor receptor superfamily, member 10b	-1.72824	2.14303e-07	8.13076e-05
CRLF1	cytokine receptor-like factor 1	-1.72965	0.0134295	0.179379
DDB2	damage-specific DNA binding protein 2, 48kDa	-1.73013	2.46281e-06	0.00052423
FOLR1	folate receptor 1 (adult)	-1.73082	0.0096455	0.147235
GYLTL1B	glycosyltransferase-like 1B	-1.7318	0.00794461	0.132483
SLC2A6	solute carrier family 2 (facilitated glucose transporter), member 6	-1.73481	0.000609111	0.0274186
PAOX	polyamine oxidase (exo-N4-amino)	-1.73494	0.00380718	0.0854471
HSPA12B	heat shock 70kD protein 12B	-1.74063	0.00861695	0.13814
TMEM59L	transmembrane protein 59-like	-1.74091	0.00872456	0.139165
CYP26B1	cytochrome P450, family 26, subfamily B, polypeptide 1	-1.74131	0.000926532	0.0355766
LOC728392	NA	-1.74513	0.000142969	0.00998086
ZCCHC12	zinc finger, CCHC domain containing 12	-1.74514	2.46273e-05	0.00291595
SNAI1	snail family zinc finger 1	-1.74545	0.028474	0.266605
PCK1	phosphoenolpyruvate carboxykinase 1 (soluble)	-1.74647	0.0010739	0.0394277
HTRA1	HtrA serine peptidase 1	-1.74656	3.50314e-05	0.0037215
PMEL	premelanosome protein	-1.74823	0.00630518	0.116737
KCNQ1	potassium channel, voltage gated KQT-like subfamily Q, member 1	-1.74828	0.0012649	0.0433901
NOTCH3	notch 3	-1.74888	0.00706405	0.126195
SRCRB4D	NA	-1.74955	0.0192196	0.217663
ARAP3	ArfGAP with RhoGAP domain, ankyrin repeat and PH domain 3	-1.74996	0.00093202	0.0357013
LRRC73	leucine rich repeat containing 73	-1.75107	0.0121393	0.170131
ABCA3	ATP-binding cassette, sub-family A (ABC1), member 3	-1.75474	5.95687e-05	0.00513172
GAL3ST4	galactose-3-O-sulfotransferase 4	-1.75509	0.00391526	0.086532
RABGGTA	Rab geranylgeranyltransferase, alpha subunit	-1.75957	9.56136e-05	0.00722087
CPT1C	carnitine palmitoyltransferase 1C	-1.75997	0.00579486	0.10993
CCKBR	cholecystokinin B receptor	-1.76034	0.0109829	0.160059
NRTN	neurturin	-1.76124	0.0110154	0.160302
RGS9	regulator of G-protein signaling 9	-1.7627	0.0210918	0.22864
NECAB3	N-terminal EF-hand calcium binding protein 3	-1.76418	0.000806444	0.0321871
NACAD	NAC alpha domain containing	-1.76741	0.00258765	0.0682884
JUNB	jun B proto-oncogene	-1.76828	0.00120389	0.0418255
APOBEC3B	apolipoprotein B mRNA editing enzyme, catalytic polypeptide-like 3B	-1.7698	7.90567e-06	0.00117735
WNK4	WNK lysine deficient protein kinase 4	-1.77028	0.00303164	0.0747821
SLC16A3	solute carrier family 16 (monocarboxylate transporter), member 3	-1.77034	0.00178333	0.0539229
MYRF	myelin regulatory factor	-1.77092	0.00032735	0.017543
WNT4	wingless-type MMTV integration site family, member 4	-1.77202	0.00269287	0.0692921
RNASEK-C17orf49	RNASEK-C17orf49 readthrough	-1.77351	0.0278415	0.264877
ALOXE3	arachidonate lipoxygenase 3	-1.77356	0.0161643	0.1986
PARD6G-AS1	PARD6G antisense RNA 1	-1.77717	0.00675289	0.121728
SIRT4	sirtuin 4	-1.7778	0.00421346	0.0903653
ENHO	energy homeostasis associated	-1.77809	0.00614567	0.114539
LOC643623	NA	-1.77827	0.00158039	0.0495911
SULT1C2	NA	-1.77892	0.000523548	0.0247559
MX1	MX dynamin-like GTPase 1	-1.77956	0.000144535	0.0100049
SLC2A4RG	SLC2A4 regulator	-1.77981	0.000157978	0.0105285
SLC4A8	solute carrier family 4, sodium bicarbonate cotransporter, member 8	-1.78079	1.54261e-05	0.00210434
EDA2R	ectodysplasin A2 receptor	-1.78321	6.1127e-05	0.00518117
SYTL1	synaptotagmin-like 1	-1.78361	0.00102772	0.0381741
SLC6A17	solute carrier family 6 (neutral amino acid transporter), member 17	-1.7837	0.00844026	0.136961
HIST1H1D	histone cluster 1, H1d	-1.78582	4.94015e-07	0.000155854
GUCA1B	guanylate cyclase activator 1B (retina)	-1.78651	0.00228159	0.0637843
PLK3	polo-like kinase 3	-1.78764	0.000707311	0.030272
NOTUM	notum pectinacetylesterase homolog (Drosophila)	-1.78933	0.0151081	0.191374
EPOR	erythropoietin receptor	-1.78961	4.07367e-05	0.00403725
MAP3K12	mitogen-activated protein kinase kinase kinase 12	-1.79096	0.000119005	0.00861972
C1orf54	chromosome 1 open reading frame 54	-1.79266	0.00117299	0.041353
ANO2	anoctamin 2, calcium activated chloride channel	-1.79362	0.00522184	0.102475
LOC101928855	NA	-1.79838	0.00909676	0.143029
LTBP4	latent transforming growth factor beta binding protein 4	-1.80025	0.0038159	0.0855224
RENBP	renin binding protein	-1.80299	0.000757238	0.0310995
JPH4	junctophilin 4	-1.80453	0.00197979	0.0578862
MRC2	mannose receptor, C type 2	-1.80675	0.000260747	0.0147537
HGSNAT	heparan-alpha-glucosaminide N-acetyltransferase	-1.80797	3.07298e-09	2.22582e-06
TMCO4	transmembrane and coiled-coil domains 4	-1.81769	3.71496e-05	0.00388214
P2RX2	purinergic receptor P2X, ligand gated ion channel, 2	-1.82266	0.0164479	0.200083
PLLP	plasmolipin	-1.82321	0.000247555	0.0141899
ZNF114	zinc finger protein 114	-1.82552	0.00110809	0.0401832
PADI2	peptidyl arginine deiminase, type II	-1.82694	2.75399e-05	0.00311239
SCAMP5	secretory carrier membrane protein 5	-1.82699	1.30147e-06	0.000314226
PARP12	poly (ADP-ribose) polymerase family, member 12	-1.82756	5.18371e-07	0.000155854
PHOSPHO2-KLHL23	NA	-1.82887	0.0113505	0.163428
TPPP3	tubulin polymerization-promoting protein family member 3	-1.8324	0.00118701	0.0414802
ATP12A	ATPase, H+/K+ transporting, nongastric, alpha polypeptide	-1.83443	0.00115015	0.0409753
CRIP2	cysteine-rich protein 2	-1.83518	0.00439026	0.0921723
APLP1	amyloid beta (A4) precursor-like protein 1	-1.83569	2.29043e-05	0.002765
PPAPDC3	phosphatidic acid phosphatase type 2 domain containing 3	-1.83985	0.00191768	0.056873
LIF	leukemia inhibitory factor	-1.84116	0.000273273	0.0152793
YPEL3	yippee-like 3	-1.84149	9.42232e-05	0.00715862
MAT1A	methionine adenosyltransferase I, alpha	-1.84229	0.00595148	0.112233
ABCB6	ATP-binding cassette, sub-family B (MDR/TAP), member 6 (Langereis blood group)	-1.84405	8.14571e-05	0.00645781
TMEM229B	transmembrane protein 229B	-1.84491	0.000288994	0.01599
TTC38	tetratricopeptide repeat domain 38	-1.8461	6.07175e-07	0.000172774
PCDH12	protocadherin 12	-1.84946	0.000286442	0.015904
ELSPBP1	epididymal sperm binding protein 1	-1.84977	0.0048395	0.0978648
GSDMD	gasdermin D	-1.85389	0.00071273	0.030272
HIST1H1T	histone cluster 1, H1t	-1.85431	0.00602494	0.113232
NECAB2	N-terminal EF-hand calcium binding protein 2	-1.85752	0.000921546	0.0354706
IFITM3	interferon induced transmembrane protein 3	-1.86114	5.54342e-06	0.00092015
CLDN2	claudin 2	-1.86119	0.00386066	0.0859233
TMEM154	transmembrane protein 154	-1.86321	0.00204138	0.0591443
VAX2	ventral anterior homeobox 2	-1.86406	0.00371331	0.0841903
LRIG2	leucine-rich repeats and immunoglobulin-like domains 2	-1.86448	3.37389e-07	0.000116018
GP1BB	glycoprotein Ib (platelet), beta polypeptide	-1.86828	0.0222327	0.234466
ATP2A3	ATPase, Ca++ transporting, ubiquitous	-1.87131	6.01661e-05	0.00514206
RLTPR	RGD motif, leucine rich repeats, tropomodulin domain and proline-rich containing	-1.87141	0.00119121	0.0415359
AMHR2	anti-Mullerian hormone receptor, type II	-1.87521	0.00410599	0.0891475
MLXIPL	MLX interacting protein-like	-1.87592	0.000207896	0.0124076
OLFM2	olfactomedin 2	-1.87838	0.00115465	0.0409753
AQP3	aquaporin 3 (Gill blood group)	-1.88646	7.2502e-05	0.00595525
P2RX4	purinergic receptor P2X, ligand gated ion channel, 4	-1.88869	4.2231e-08	1.97927e-05
CAPN5	calpain 5	-1.89254	4.72849e-05	0.00441905
SYNPO	synaptopodin	-1.90068	0.000687468	0.0296076
CABP1	calcium binding protein 1	-1.9008	0.00139273	0.0458538
BIN1	bridging integrator 1	-1.90288	0.000127478	0.00906856
TNNI1	troponin I type 1 (skeletal, slow)	-1.9035	0.00112762	0.0404699
STAT5A	signal transducer and activator of transcription 5A	-1.90778	0.00091351	0.0352465
IGSF9	immunoglobulin superfamily, member 9	-1.90904	0.00140466	0.0460561
SMPD1	sphingomyelin phosphodiesterase 1, acid lysosomal	-1.90927	4.74212e-05	0.00441905
C14orf23	NA	-1.91154	0.00960592	0.147183
SCARF2	scavenger receptor class F, member 2	-1.91305	0.00192847	0.0570133
FAM132B	family with sequence similarity 132, member B	-1.91473	1.86826e-05	0.00238166
SPN	sialophorin	-1.91626	0.00259269	0.0682884
LAT2	linker for activation of T cells family, member 2	-1.91768	0.000181018	0.0112676
NUDT8	nudix (nucleoside diphosphate linked moiety X)-type motif 8	-1.91887	0.00428961	0.0911139
CYP27B1	cytochrome P450, family 27, subfamily B, polypeptide 1	-1.93031	0.00177376	0.0537355
FKBP1B	FK506 binding protein 1B, 12.6 kDa	-1.93357	3.90892e-06	0.000699873
AGAP2	ArfGAP with GTPase domain, ankyrin repeat and PH domain 2	-1.93383	0.000152759	0.0103145
PGF	placental growth factor	-1.93385	5.77714e-05	0.00503054
USP17L15	ubiquitin specific peptidase 17-like family member 15	-1.93515	0.00728399	0.127831
URGCP-MRPS24	URGCP-MRPS24 readthrough	-1.93755	0.0144507	0.18706
ABCG4	ATP-binding cassette, sub-family G (WHITE), member 4	-1.93917	0.00270363	0.0692921
ADAMTS4	ADAM metallopeptidase with thrombospondin type 1 motif, 4	-1.94037	5.34322e-05	0.00481041
HLA-DPA1	major histocompatibility complex, class II, DP alpha 1	-1.94074	5.54617e-07	0.000160688
MMP17	matrix metallopeptidase 17 (membrane-inserted)	-1.94098	0.00118053	0.0414003
ARC	activity-regulated cytoskeleton-associated protein	-1.94317	0.00240691	0.0657874
SYNGR3	synaptogyrin 3	-1.95787	0.000787024	0.0319115
MROH6	maestro heat-like repeat family member 6	-1.95964	0.00797924	0.132483
LRRC8A	leucine rich repeat containing 8 family, member A	-1.96491	8.81247e-09	5.21e-06
CX3CL1	chemokine (C-X3-C motif) ligand 1	-1.96749	0.00605662	0.113519
EMID1	EMI domain containing 1	-1.9692	0.00127161	0.0433901
ATG16L2	autophagy related 16-like 2	-1.97155	0.000728989	0.0304894
DENND6B	DENN/MADD domain containing 6B	-1.98104	0.00150842	0.0483065
CCDC168	coiled-coil domain containing 168	-1.99428	0.0197891	0.219596
ABCC8	ATP-binding cassette, sub-family C (CFTR/MRP), member 8	-1.9992	0.000832889	0.0328517
CORO1A	coronin, actin binding protein, 1A	-2.00197	7.31045e-06	0.00110945
SLC22A17	solute carrier family 22, member 17	-2.00444	0.000172946	0.0109361
PCDHGC5	protocadherin gamma subfamily C, 5	-2.0105	0.00236632	0.0650663
ATP1B2	ATPase, Na+/K+ transporting, beta 2 polypeptide	-2.01176	1.71629e-06	0.000396364
HTR6	5-hydroxytryptamine (serotonin) receptor 6, G protein-coupled	-2.01335	0.000185912	0.0114382
KNDC1	kinase non-catalytic C-lobe domain (KIND) containing 1	-2.02294	0.020855	0.227776
SLC2A10	solute carrier family 2 (facilitated glucose transporter), member 10	-2.025	6.5848e-07	0.000180912
IFITM1	interferon induced transmembrane protein 1	-2.02608	5.52145e-07	0.000160688
SELM	selenoprotein M	-2.03495	0.000228362	0.0134279
CAMKV	CaM kinase-like vesicle-associated	-2.04449	0.000146588	0.0100684
DCHS1	dachsous cadherin-related 1	-2.04567	2.28937e-05	0.002765
PLXDC1	plexin domain containing 1	-2.05091	3.45105e-05	0.00369077
SMOC2	SPARC related modular calcium binding 2	-2.05522	0.000143434	0.00998086
ABCA7	ATP-binding cassette, sub-family A (ABC1), member 7	-2.07286	0.000290345	0.0160092
SLC13A4	solute carrier family 13 (sodium/sulfate symporter), member 4	-2.07362	0.000114952	0.00836422
SLC22A18	solute carrier family 22, member 18	-2.07529	0.000512865	0.024542
ADAMTS7	ADAM metallopeptidase with thrombospondin type 1 motif, 7	-2.08058	0.00056379	0.0258161
CREB3L1	cAMP responsive element binding protein 3-like 1	-2.08249	0.000306799	0.0168002
IL32	interleukin 32	-2.08328	0.000239848	0.0138981
PRSS8	protease, serine, 8	-2.08506	0.000504569	0.0242909
DHRS2	dehydrogenase/reductase (SDR family) member 2	-2.0916	1.8357e-05	0.0023782
IGLON5	IgLON family member 5	-2.09537	0.000801427	0.0321248
TNFRSF10C	tumor necrosis factor receptor superfamily, member 10c, decoy without an intracellular domain	-2.10278	0.000202119	0.0121539
CACNA1G	calcium channel, voltage-dependent, T type, alpha 1G subunit	-2.10535	7.30222e-05	0.00596723
ORAI1	ORAI calcium release-activated calcium modulator 1	-2.13049	2.36727e-07	8.60712e-05
ITGA11	integrin, alpha 11	-2.13137	0.000666459	0.0292563
PSMB9	proteasome subunit beta 9	-2.13443	1.53361e-05	0.00210434
RTEL1-TNFRSF6B	RTEL1-TNFRSF6B readthrough (NMD candidate)	-2.13531	0.0443929	0.334943
TSPAN10	tetraspanin 10	-2.14606	0.000188392	0.011502
NLRP1	NLR family, pyrin domain containing 1	-2.14651	3.79769e-05	0.00388214
GABRE	gamma-aminobutyric acid (GABA) A receptor, epsilon	-2.1467	1.47123e-06	0.000344766
LGALS1	lectin, galactoside-binding, soluble, 1	-2.16544	1.15099e-06	0.000286579
HSPB8	heat shock 22kDa protein 8	-2.16853	8.96518e-07	0.0002381
SARDH	sarcosine dehydrogenase	-2.16869	0.000429438	0.0213847
KCNN1	potassium channel, calcium activated intermediate/small conductance subfamily N alpha, member 1	-2.16982	0.00426936	0.0908308
RAC2	ras-related C3 botulinum toxin substrate 2 (rho family, small GTP binding protein Rac2)	-2.17284	8.82841e-06	0.00127892
ECM1	extracellular matrix protein 1	-2.17785	3.42192e-07	0.000116018
LYPD3	LY6/PLAUR domain containing 3	-2.18047	0.00158174	0.0495911
FNDC4	fibronectin type III domain containing 4	-2.18693	5.27962e-06	0.000900993
APOBEC3G	apolipoprotein B mRNA editing enzyme, catalytic polypeptide-like 3G	-2.18853	1.04283e-06	0.000268025
SULT2A1	sulfotransferase family, cytosolic, 2A, dehydroepiandrosterone (DHEA)-preferring, member 1	-2.20608	0.000163652	0.0107317
NCKAP1L	NCK-associated protein 1-like	-2.22123	8.82774e-09	5.21e-06
KDR	kinase insert domain receptor	-2.22385	3.48425e-06	0.000653194
REEP6	receptor accessory protein 6	-2.22885	4.46705e-06	0.000790916
IDUA	iduronidase, alpha-L-	-2.25482	0.00132678	0.0445099
NPC1L1	NPC1-like 1	-2.2647	2.2361e-05	0.00275055
SCUBE2	signal peptide, CUB domain, EGF-like 2	-2.27396	6.49538e-05	0.00539083
RPL17-C18orf32	RPL17-C18orf32 readthrough	-2.2915	0.0362044	0.304087
PVRL4	poliovirus receptor-related 4	-2.29458	3.43335e-05	0.00369077
HLA-DMA	major histocompatibility complex, class II, DM alpha	-2.30142	2.60454e-06	0.000546097
NPTXR	neuronal pentraxin receptor	-2.30304	2.37661e-07	8.60712e-05
SNCG	synuclein, gamma (breast cancer-specific protein 1)	-2.30654	0.000308512	0.0168361
PTP4A3	protein tyrosine phosphatase type IVA, member 3	-2.32853	2.86499e-06	0.000583802
VWA5B2	von Willebrand factor A domain containing 5B2	-2.32953	0.000206616	0.0123775
EPS8L2	EPS8-like 2	-2.33063	1.55468e-05	0.00210434
S100A4	S100 calcium binding protein A4	-2.33304	6.54247e-06	0.00103222
C1QTNF6	C1q and tumor necrosis factor related protein 6	-2.33437	1.0399e-06	0.000268025
CPXM1	carboxypeptidase X (M14 family), member 1	-2.3407	7.86414e-06	0.00117735
ITGB4	integrin, beta 4	-2.34267	1.28239e-05	0.00180839
COL9A2	collagen, type IX, alpha 2	-2.36021	0.000108184	0.00794426
DUX2	NA	-2.3896	0.0252197	0.249613
C19orf66	chromosome 19 open reading frame 66	-2.39326	6.76975e-06	0.00105761
GRHL3	grainyhead-like transcription factor 3	-2.40545	5.9891e-08	2.57936e-05
CCNA1	cyclin A1	-2.40832	5.17053e-08	2.34803e-05
CDKN1A	cyclin-dependent kinase inhibitor 1A (p21, Cip1)	-2.41112	6.51493e-15	3.46051e-11
ST6GALNAC1	ST6 (alpha-N-acetyl-neuraminyl-2,3-beta-galactosyl-1,3)-N-acetylgalactosaminide alpha-2,6-sialyltransferase 1	-2.4129	0.000680907	0.0296076
ART5	ADP-ribosyltransferase 5	-2.42707	8.5823e-05	0.00663878
INPP5D	inositol polyphosphate-5-phosphatase D	-2.45968	3.97749e-09	2.64089e-06
CYS1	cystin 1	-2.47628	2.74294e-05	0.00311239
ILF3	interleukin enhancer binding factor 3, 90kDa	-2.48711	7.15621e-17	1.14034e-12
DACT3	dishevelled-binding antagonist of beta-catenin 3	-2.49069	3.71318e-06	0.000673857
TGM1	transglutaminase 1	-2.49721	4.91457e-05	0.0045268
TCIRG1	T-cell, immune regulator 1, ATPase, H+ transporting, lysosomal V0 subunit A3	-2.50838	7.24157e-06	0.00110945
CNIH2	cornichon family AMPA receptor auxiliary protein 2	-2.51217	2.86039e-05	0.00318743
SLC44A4	solute carrier family 44, member 4	-2.59128	1.64333e-05	0.00216417
HNRNPKP3	heterogeneous nuclear ribonucleoprotein K pseudogene 3	-2.61325	6.22391e-06	0.00101202
DGCR5	DiGeorge syndrome critical region gene 5 (non-protein coding)	-2.62182	6.65998e-09	4.24507e-06
PTH1R	parathyroid hormone 1 receptor	-2.70947	5.95182e-06	0.000977755
UNC13D	unc-13 homolog D (C. elegans)	-2.71781	4.62343e-06	0.000809609
DES	desmin	-2.7221	1.9379e-06	0.000428896
GATSL3	GATS protein-like 3	-2.74024	3.27214e-06	0.000635873
GATA5	GATA binding protein 5	-2.7662	2.01275e-05	0.00254549
PIGL	phosphatidylinositol glycan anchor biosynthesis, class L	-2.80184	1.98155e-11	2.87055e-08
SULT1C4	NA	-2.82153	3.33853e-06	0.000640958
SMARCA5-AS1	SMARCA5 antisense RNA 1	-3.32152	0.0382953	0.313428
TRPV4	transient receptor potential cation channel, subfamily V, member 4	-3.75839	2.68498e-10	3.05608e-07
NDUFC2-KCTD14	NDUFC2-KCTD14 readthrough	-3.91973	1.62782e-05	0.00216161
DNASE1L2	deoxyribonuclease I-like 2	-4.22949	3.71067e-09	2.57085e-06
